# Supplementary material for: Alternate subunit assembly diversifies the function of a bacterial toxin
Source: Nat Commun. 2019 Aug 15;10:3684. doi: 10.1038/s41467-019-11592-0 (PMC6695444; doi:10.1038/s41467-019-11592-0)
Supplement: Supplementary file 4 — Supplementary Data 1 [file 41467_2019_11592_MOESM4_ESM.xlsx]

## Sheet: Table S1
Mascot analysis of LC-MS/MS data from FLAG immunoprecipitation experiments using the indicated S. Typhi strains.
cdtB-3xFLAG (wild type)
Database	Accession	Score	Mass	Num. of matches	Num. of significant matches	Num. of sequences	Num. of significant sequences	emPAI	Description
STyphiTy2	Q8Z6A7	19139	29712	591	523	24	22	51.29	&gt;sp|Q8Z6A7|CDTB_SALTI Cytolethal distending toxin subunit B homolog OS=Salmonella typhi GN=cdtB PE=1 SV=1
STyphiTy2	Q8Z7B8	15516	15927	866	702	15	15	409.92	&gt;tr|Q8Z7B8|Q8Z7B8_SALTI Hypothetical periplasmic protein OS=Salmonella typhi GN=STY1364 PE=4 SV=1
STyphiTy2	Q8Z6A4	5338	27333	170	137	19	16	17.57	&gt;tr|Q8Z6A4|Q8Z6A4_SALTI Pertussis toxin-like subunit ArtA OS=Salmonella typhi GN=ptxA PE=1 SV=1
STyphiTy2	P0A1H6	600	43427	17	16	7	7	1.4	&gt;sp|P0A1H6|EFTU_SALTI Elongation factor Tu OS=Salmonella typhi GN=tufA PE=3 SV=2
STyphiTy2	P0A1D4	583	57421	20	16	12	9	1.09	&gt;sp|P0A1D4|CH60_SALTI 60 kDa chaperonin OS=Salmonella typhi GN=groL PE=3 SV=2
STyphiTy2	Q8Z7S0	237	37568	11	9	6	6	0.96	&gt;sp|Q8Z7S0|OMPA_SALTI Outer membrane protein A OS=Salmonella typhi GN=ompA PE=3 SV=1
STyphiTy2	Q8Z7F1	227	96667	11	10	10	9	0.48	&gt;tr|Q8Z7F1|Q8Z7F1_SALTI Aldehyde-alcohol dehydrogenase OS=Salmonella typhi GN=adh PE=3 SV=1
STyphiTy2	Q8Z6A3	221	15442	11	8	7	5	2.84	&gt;tr|Q8Z6A3|Q8Z6A3_SALTI Putative pertussis-like toxin subunit OS=Salmonella typhi GN=STY1891 PE=1 SV=1
STyphiTy2	Q8XFP7	180	38292	3	2	3	2	0.25	&gt;tr|Q8XFP7|Q8XFP7_SALTI Fructose-bisphosphate aldolase OS=Salmonella typhi GN=fbaB PE=4 SV=1
STyphiTy2	P66039	179	15998	6	5	3	3	1.83	&gt;sp|P66039|RISB_SALTI 6,7-dimethyl-8-ribityllumazine synthase OS=Salmonella typhi GN=ribH PE=3 SV=1
STyphiTy2	P64077	159	45627	4	4	4	4	0.45	&gt;sp|P64077|ENO_SALTI Enolase OS=Salmonella typhi GN=eno PE=3 SV=2
STyphiTy2	Q8Z998	155	81197	8	7	6	5	0.3	&gt;tr|Q8Z998|Q8Z998_SALTI Lysine decarboxylase OS=Salmonella typhi GN=ldcC PE=4 SV=1
STyphiTy2	P67094	132	15891	4	4	2	2	0.69	&gt;sp|P67094|USPG_SALTI Universal stress protein G OS=Salmonella typhi GN=uspG PE=3 SV=1
STyphiTy2	Q8XF33	119	9913	4	3	2	1	1.29	&gt;tr|Q8XF33|Q8XF33_SALTI Probable secreted protein OS=Salmonella typhi GN=STY0398 PE=4 SV=1
STyphiTy2	Q8Z9R1	117	69246	3	3	3	3	0.2	&gt;sp|Q8Z9R1|DNAK_SALTI Chaperone protein DnaK OS=Salmonella typhi GN=dnaK PE=3 SV=3
STyphiTy2	Q8XFI1	111	8443	4	2	2	2	1.62	&gt;sp|Q8XFI1|LPP1_SALTI Major outer membrane lipoprotein 1 OS=Salmonella typhi GN=lpp1 PE=3 SV=1
STyphiTy2	P0A1H4	109	77722	4	4	4	4	0.24	&gt;sp|P0A1H4|EFG_SALTI Elongation factor G OS=Salmonella typhi GN=fusA PE=3 SV=2
STyphiTy2	Q8Z542	106	41340	7	5	7	5	0.67	&gt;sp|Q8Z542|ARNB_SALTI UDP-4-amino-4-deoxy-L-arabinose--oxoglutarate aminotransferase OS=Salmonella typhi GN=arnB PE=3 SV=2
STyphiTy2	Q9XCS2	105	33702	3	3	2	2	0.28	&gt;tr|Q9XCS2|Q9XCS2_SALTI Iron ABC transporter substrate-binding protein OS=Salmonella typhi GN=sitA PE=3 SV=1
STyphiTy2	Q7AMH5	88	95549	6	3	5	3	0.14	&gt;sp|Q7AMH5|CLPB_SALTI Chaperone protein ClpB OS=Salmonella typhi GN=clpB PE=3 SV=1
STyphiTy2	Q8XG95	87	55307	3	3	3	3	0.26	&gt;sp|Q8XG95|ATPA_SALTI ATP synthase subunit alpha OS=Salmonella typhi GN=atpA PE=3 SV=1
STyphiTy2	Q8Z717	87	59556	1	1	1	1	0.07	&gt;tr|Q8Z717|Q8Z717_SALTI Uncharacterized protein OS=Salmonella typhi GN=pqaA PE=4 SV=1
STyphiTy2	Q8Z7A8	87	18243	2	2	2	2	0.58	&gt;sp|Q8Z7A8|TPX_SALTI Probable thiol peroxidase OS=Salmonella typhi GN=tpx PE=3 SV=1
STyphiTy2	P0A1D8	76	23276	1	1	1	1	0.2	&gt;sp|P0A1D8|CLPP_SALTI ATP-dependent Clp protease proteolytic subunit OS=Salmonella typhi GN=clpP PE=3 SV=1
STyphiTy2	Q8Z8B2	67	28476	3	2	2	2	0.34	&gt;sp|Q8Z8B2|GPMA_SALTI 2,3-bisphosphoglycerate-dependent phosphoglycerate mutase OS=Salmonella typhi GN=gpmA PE=3 SV=3
STyphiTy2	Q8Z726	66	26808	1	1	1	1	0.17	&gt;tr|Q8Z726|Q8Z726_SALTI Uncharacterized protein OS=Salmonella typhi GN=STY1499 PE=4 SV=1
STyphiTy2	Q8Z268	63	16126	3	2	3	2	0.68	&gt;sp|Q8Z268|USPA_SALTI Universal stress protein A OS=Salmonella typhi GN=uspA PE=3 SV=3
STyphiTy2	Q8Z3B8	62	29188	1	1	1	1	0.15	&gt;sp|Q8Z3B8|DLHH_SALTI Putative carboxymethylenebutenolidase OS=Salmonella typhi GN=ysgA PE=3 SV=1
STyphiTy2	P62404	61	20362	3	2	3	2	0.51	&gt;sp|P62404|RL5_SALTI 50S ribosomal protein L5 OS=Salmonella typhi GN=rplE PE=3 SV=2
STyphiTy2	Q8Z8J4	60	29988	4	4	3	3	0.75	&gt;tr|Q8Z8J4|Q8Z8J4_SALTI Ribonuclease I OS=Salmonella typhi GN=rna PE=3 SV=1
STyphiTy2	Q8Z673	59	34995	2	2	2	2	0.27	&gt;tr|Q8Z673|Q8Z673_SALTI Mannose-specific IIAB component of PTS system OS=Salmonella typhi GN=manX PE=4 SV=1
STyphiTy2	Q8Z1Y4	51	28927	1	1	1	1	0.16	&gt;tr|Q8Z1Y4|Q8Z1Y4_SALTI Peptidyl-prolyl cis-trans isomerase OS=Salmonella typhi GN=fkpA PE=4 SV=1
STyphiTy2	P0A1P1	50	35735	5	3	2	2	0.42	&gt;sp|P0A1P1|G3P_SALTI Glyceraldehyde-3-phosphate dehydrogenase OS=Salmonella typhi GN=gapA PE=3 SV=2
STyphiTy2	Q8Z1X4	48	23456	1	1	1	1	0.2	&gt;sp|Q8Z1X4|RS4_SALTI 30S ribosomal protein S4 OS=Salmonella typhi GN=rpsD PE=3 SV=1
STyphiTy2	Q8Z894	48	47866	2	1	2	1	0.09	&gt;tr|Q8Z894|Q8Z894_SALTI Adenosylmethionine-8-amino-7-oxononanoate aminotransferase OS=Salmonella typhi GN=bioA PE=3 SV=1
STyphiTy2	O08430	46	26340	5	2	4	1	0.17	&gt;sp|O08430|APHA_SALTI Class B acid phosphatase OS=Salmonella typhi GN=aphA PE=3 SV=2
STyphiTy2	P0A1R7	46	9515	1	1	1	1	0.53	&gt;sp|P0A1R7|DBHA_SALTI DNA-binding protein HU-alpha OS=Salmonella typhi GN=hupA PE=3 SV=1
STyphiTy2	Q8Z4R4	44	13425	2	1	2	1	0.36	&gt;tr|Q8Z4R4|Q8Z4R4_SALTI Arsenate reductase OS=Salmonella typhi GN=yfgD PE=3 SV=1
STyphiTy2	P0A1D6	43	10312	3	1	2	1	0.49	&gt;sp|P0A1D6|CH10_SALTI 10 kDa chaperonin OS=Salmonella typhi GN=groS PE=3 SV=1
STyphiTy2	P0A7V7	42	25967	2	1	2	1	0.18	&gt;sp|P0A7V7|RS3_SALTI 30S ribosomal protein S3 OS=Salmonella typhi GN=rpsC PE=3 SV=2
STyphiTy2	Q8XGE8	42	22417	2	1	2	1	0.21	&gt;tr|Q8XGE8|Q8XGE8_SALTI Peroxidase OS=Salmonella typhi GN=tsaA PE=4 SV=1
STyphiTy2	P65703	42	41278	1	1	1	1	0.11	&gt;sp|P65703|PGK_SALTI Phosphoglycerate kinase OS=Salmonella typhi GN=pgk PE=3 SV=2
STyphiTy2	Q8Z992	41	29505	2	2	2	2	0.33	&gt;sp|Q8Z992|METQ_SALTI D-methionine-binding lipoprotein MetQ OS=Salmonella typhi GN=metQ PE=3 SV=1
STyphiTy2	P65890	41	27062	1	1	1	1	0.17	&gt;sp|P65890|PUR7_SALTI Phosphoribosylaminoimidazole-succinocarboxamide synthase OS=Salmonella typhi GN=purC PE=3 SV=1
STyphiTy2	P63728	41	13903	1	1	1	1	0.35	&gt;sp|P63728|C562_SALTI Soluble cytochrome b562 OS=Salmonella typhi GN=cybC PE=3 SV=1
STyphiTy2	Q8XET5	39	21436	2	1	2	1	0.22	&gt;tr|Q8XET5|Q8XET5_SALTI Periplasmic protein OS=Salmonella typhi GN=osmY_1 PE=4 SV=1
STyphiTy2	Q8XFG7	39	39360	1	1	1	1	0.11	&gt;tr|Q8XFG7|Q8XFG7_SALTI Fructose 1%2C6-bisphosphate aldolase OS=Salmonella typhi GN=fba PE=4 SV=1
STyphiTy2	P0A284	38	18236	4	1	4	1	0.26	&gt;sp|P0A284|PTGA_SALTI Glucose-specific phosphotransferase enzyme IIA component OS=Salmonella typhi GN=crr PE=1 SV=2
STyphiTy2	Q8XFQ6	37	19732	1	1	1	1	0.24	&gt;tr|Q8XFQ6|Q8XFQ6_SALTI Lipoprotein OS=Salmonella typhi GN=dcrB PE=4 SV=1
STyphiTy2	Q8XFM9	34	19514	1	1	1	1	0.24	&gt;sp|Q8XFM9|ATPD_SALTI ATP synthase subunit delta OS=Salmonella typhi GN=atpH PE=3 SV=1
STyphiTy2	Q83SS9	34	49518	1	1	1	1	0.09	&gt;tr|Q83SS9|Q83SS9_SALTI IbrA protein OS=Salmonella typhi GN=t4277 PE=4 SV=1
STyphiTy2	P65749	33	19778	3	1	3	1	0.24	&gt;sp|P65749|IPYR_SALTI Inorganic pyrophosphatase OS=Salmonella typhi GN=ppa PE=3 SV=2
STyphiTy2	Q8XFK2	32	26480	2	1	2	1	0.17	&gt;tr|Q8XFK2|Q8XFK2_SALTI Oxidative stress defense protein OS=Salmonella typhi GN=STY3221 PE=4 SV=1
STyphiTy2	Q8XFI0	32	27716	1	1	1	1	0.16	&gt;tr|Q8XFI0|Q8XFI0_SALTI Phosphate-specific transport system accessory protein PhoU OS=Salmonella typhi GN=phoU PE=3 SV=1
STyphiTy2	Q8Z2Q3	31	49461	3	3	1	1	0.09	&gt;sp|Q8Z2Q3|GLMU_SALTI Bifunctional protein GlmU OS=Salmonella typhi GN=glmU PE=3 SV=1
STyphiTy2	Q8Z5X5	31	12880	1	1	1	1	0.38	&gt;sp|Q8Z5X5|YEBF_SALTI Protein YebF OS=Salmonella typhi GN=yebF PE=3 SV=1
STyphiTy2	Q8Z381	30	54233	3	1	3	1	0.08	&gt;sp|Q8Z381|ILVC_SALTI Ketol-acid reductoisomerase OS=Salmonella typhi GN=ilvC PE=3 SV=3
STyphiTy2	Q8Z4N0	30	45249	3	1	2	1	0.1	&gt;sp|Q8Z4N0|ISCS_SALTI Cysteine desulfurase IscS OS=Salmonella typhi GN=iscS PE=3 SV=1
STyphiTy2	P0AA08	28	9114	1	1	1	1	0.56	&gt;sp|P0AA08|PTHP_SALTI Phosphocarrier protein HPr OS=Salmonella typhi GN=ptsH PE=3 SV=1
STyphiTy2	Q8Z2D5	26	56719	1	1	1	1	0.08	&gt;tr|Q8Z2D5|Q8Z2D5_SALTI Aldehyde dehydrogenase OS=Salmonella typhi GN=aldB PE=3 SV=1
STyphiTy2	Q8XEY8	22	21827	1	1	1	1	0.21	&gt;sp|Q8XEY8|GRPE_SALTI Protein GrpE OS=Salmonella typhi GN=grpE PE=3 SV=1
STyphiTy2	Q8XG41	21	22821	1	1	1	1	0.2	&gt;tr|Q8XG41|Q8XG41_SALTI Alpha-D-glucose-1-phosphatase OS=Salmonella typhi GN=yihX PE=4 SV=1
STyphiTy2	P0A2B4	21	17579	1	1	1	1	0.27	&gt;sp|P0A2B4|RS7_SALTI 30S ribosomal protein S7 OS=Salmonella typhi GN=rpsG PE=3 SV=2
STyphiTy2	Q8Z245	21	39425	2	1	1	1	0.11	&gt;sp|Q8Z245|UGPC_SALTI sn-glycerol-3-phosphate import ATP-binding protein UgpC OS=Salmonella typhi GN=ugpC PE=3 SV=1
STyphiTy2	Q8XGA0	19	11571	1	1	1	1	0.43	&gt;sp|Q8XGA0|RL21_SALTI 50S ribosomal protein L21 OS=Salmonella typhi GN=rplU PE=3 SV=1
STyphiTy2	Q8Z3E0	18	32656	4	1	4	1	0.14	&gt;sp|Q8Z3E0|MDH_SALTI Malate dehydrogenase OS=Salmonella typhi GN=mdh PE=3 SV=1
STyphiTy2	Q8Z6K2	18	50966	1	1	1	1	0.09	&gt;sp|Q8Z6K2|KPYK1_SALTI Pyruvate kinase I OS=Salmonella typhi GN=pykF PE=3 SV=1
STyphiTy2	P65693	18	35235	6	3	1	1	0.13	&gt;sp|P65693|PFKA_SALTI ATP-dependent 6-phosphofructokinase OS=Salmonella typhi GN=pfkA PE=3 SV=1
STyphiTy2	Q8Z2G0	17	31371	1	1	1	1	0.14	&gt;tr|Q8Z2G0|Q8Z2G0_SALTI Lipopolysaccharide core biosynthesis protein OS=Salmonella typhi GN=waaZ PE=4 SV=1
STyphiTy2	Q8Z2P5	17	36810	2	1	2	1	0.12	&gt;tr|Q8Z2P5|Q8Z2P5_SALTI Phosphate-binding protein PstS OS=Salmonella typhi GN=pstS PE=3 SV=1
STyphiTy2	Q8XEY5	15	25434	3	1	1	1	0.18	&gt;tr|Q8XEY5|Q8XEY5_SALTI 7-carboxy-7-deazaguanine synthase OS=Salmonella typhi GN=queE PE=3 SV=1
STyphiTy2	Q8Z3L5	14	36200	3	1	1	1	0.12	&gt;sp|Q8Z3L5|ALX_SALTI Inner membrane protein alx OS=Salmonella typhi GN=alx PE=3 SV=1</pre></body></html>Xtext/csvUUTF-8P_x0008__x000B__x001D_(7I_}î_x0001_46ä6ì6ô_x0002__x0001_
pltC-3xFLAG
Database	Accession	Score	Mass	Num. of matches	Num. of significant matches	Num. of sequences	Num. of significant sequences	emPAI	Description
STyphiTy2	Q8Z7B8	5849	15927	365	239	15	15	186.43	&gt;tr|Q8Z7B8|Q8Z7B8_SALTI Hypothetical periplasmic protein OS=Salmonella typhi GN=STY1364 PE=4 SV=1
STyphiTy2	Q8Z6A7	3904	29712	184	142	20	18	18.45	&gt;sp|Q8Z6A7|CDTB_SALTI Cytolethal distending toxin subunit B homolog OS=Salmonella typhi GN=cdtB PE=1 SV=1
STyphiTy2	Q8Z6A4	2625	27333	93	73	17	12	7.61	&gt;tr|Q8Z6A4|Q8Z6A4_SALTI Pertussis toxin-like subunit ArtA OS=Salmonella typhi GN=ptxA PE=1 SV=1
STyphiTy2	Q8Z542	216	41340	11	8	7	5	0.67	&gt;sp|Q8Z542|ARNB_SALTI UDP-4-amino-4-deoxy-L-arabinose--oxoglutarate aminotransferase OS=Salmonella typhi GN=arnB PE=3 SV=2
STyphiTy2	Q8Z7F1	161	96667	11	9	10	9	0.48	&gt;tr|Q8Z7F1|Q8Z7F1_SALTI Aldehyde-alcohol dehydrogenase OS=Salmonella typhi GN=adh PE=3 SV=1
STyphiTy2	P0A1D4	146	57421	11	7	7	4	0.34	&gt;sp|P0A1D4|CH60_SALTI 60 kDa chaperonin OS=Salmonella typhi GN=groL PE=3 SV=2
STyphiTy2	P66039	102	15998	2	2	2	2	0.68	&gt;sp|P66039|RISB_SALTI 6,7-dimethyl-8-ribityllumazine synthase OS=Salmonella typhi GN=ribH PE=3 SV=1
STyphiTy2	P67094	99	15891	9	4	5	2	0.69	&gt;sp|P67094|USPG_SALTI Universal stress protein G OS=Salmonella typhi GN=uspG PE=3 SV=1
STyphiTy2	Q8Z2D5	88	56719	2	2	2	2	0.16	&gt;tr|Q8Z2D5|Q8Z2D5_SALTI Aldehyde dehydrogenase OS=Salmonella typhi GN=aldB PE=3 SV=1
STyphiTy2	P0A1H6	88	43427	7	4	5	2	0.21	&gt;sp|P0A1H6|EFTU_SALTI Elongation factor Tu OS=Salmonella typhi GN=tufA PE=3 SV=2
STyphiTy2	Q8Z7S0	85	37568	6	4	6	4	0.57	&gt;sp|Q8Z7S0|OMPA_SALTI Outer membrane protein A OS=Salmonella typhi GN=ompA PE=3 SV=1
STyphiTy2	Q8XFI1	75	8443	2	2	1	1	0.62	&gt;sp|Q8XFI1|LPP1_SALTI Major outer membrane lipoprotein 1 OS=Salmonella typhi GN=lpp1 PE=3 SV=1
STyphiTy2	P0A1P1	65	35735	6	5	4	4	0.6	&gt;sp|P0A1P1|G3P_SALTI Glyceraldehyde-3-phosphate dehydrogenase OS=Salmonella typhi GN=gapA PE=3 SV=2
STyphiTy2	P64395	62	10615	1	1	1	1	0.47	&gt;sp|P64395|IHFB_SALTI Integration host factor subunit beta OS=Salmonella typhi GN=ihfB PE=3 SV=1
STyphiTy2	P0A1H4	60	77722	3	2	3	2	0.12	&gt;sp|P0A1H4|EFG_SALTI Elongation factor G OS=Salmonella typhi GN=fusA PE=3 SV=2
STyphiTy2	Q8Z8B2	54	28476	2	2	1	1	0.16	&gt;sp|Q8Z8B2|GPMA_SALTI 2,3-bisphosphoglycerate-dependent phosphoglycerate mutase OS=Salmonella typhi GN=gpmA PE=3 SV=3
STyphiTy2	Q8Z154	53	70766	3	2	3	2	0.13	&gt;tr|Q8Z154|Q8Z154_SALTI 2'%2C3'-cyclic-nucleotide 2'-phosphodiesterase OS=Salmonella typhi GN=cpdB PE=3 SV=1
STyphiTy2	Q8Z673	48	34995	5	1	3	1	0.13	&gt;tr|Q8Z673|Q8Z673_SALTI Mannose-specific IIAB component of PTS system OS=Salmonella typhi GN=manX PE=4 SV=1
STyphiTy2	Q8Z7J0	45	50624	1	1	1	1	0.09	&gt;tr|Q8Z7J0|Q8Z7J0_SALTI Glucose-specific IIBC component of PTS system OS=Salmonella typhi GN=ptsG PE=4 SV=1
STyphiTy2	P0A284	44	18236	1	1	1	1	0.26	&gt;sp|P0A284|PTGA_SALTI Glucose-specific phosphotransferase enzyme IIA component OS=Salmonella typhi GN=crr PE=1 SV=2
STyphiTy2	Q934J6	42	28555	5	3	3	2	0.34	&gt;sp|Q934J6|PHON_SALTI Non-specific acid phosphatase OS=Salmonella typhi GN=phoN PE=3 SV=1
STyphiTy2	Q8Z717	41	59556	3	2	3	2	0.15	&gt;tr|Q8Z717|Q8Z717_SALTI Uncharacterized protein OS=Salmonella typhi GN=pqaA PE=4 SV=1
STyphiTy2	Q8Z894	41	47866	2	1	2	1	0.09	&gt;tr|Q8Z894|Q8Z894_SALTI Adenosylmethionine-8-amino-7-oxononanoate aminotransferase OS=Salmonella typhi GN=bioA PE=3 SV=1
STyphiTy2	P0A7Z8	39	36717	1	1	1	1	0.12	&gt;sp|P0A7Z8|RPOA_SALTI DNA-directed RNA polymerase subunit alpha OS=Salmonella typhi GN=rpoA PE=3 SV=1
STyphiTy2	P62404	37	20362	4	2	3	2	0.51	&gt;sp|P62404|RL5_SALTI 50S ribosomal protein L5 OS=Salmonella typhi GN=rplE PE=3 SV=2
STyphiTy2	Q8Z9R1	36	69246	1	1	1	1	0.06	&gt;sp|Q8Z9R1|DNAK_SALTI Chaperone protein DnaK OS=Salmonella typhi GN=dnaK PE=3 SV=3
STyphiTy2	Q8Z726	35	26808	1	1	1	1	0.17	&gt;tr|Q8Z726|Q8Z726_SALTI Uncharacterized protein OS=Salmonella typhi GN=STY1499 PE=4 SV=1
STyphiTy2	P0A1D6	30	10312	1	1	1	1	0.49	&gt;sp|P0A1D6|CH10_SALTI 10 kDa chaperonin OS=Salmonella typhi GN=groS PE=3 SV=1
STyphiTy2	Q8XF33	27	9913	1	1	1	1	0.51	&gt;tr|Q8XF33|Q8XF33_SALTI Probable secreted protein OS=Salmonella typhi GN=STY0398 PE=4 SV=1
STyphiTy2	Q8XFP7	22	38292	1	1	1	1	0.12	&gt;tr|Q8XFP7|Q8XFP7_SALTI Fructose-bisphosphate aldolase OS=Salmonella typhi GN=fbaB PE=4 SV=1
STyphiTy2	Q8Z3G8	22	29399	3	2	1	1	0.15	&gt;tr|Q8Z3G8|Q8Z3G8_SALTI ABC transporter ATP-binding protein OS=Salmonella typhi GN=mlaF PE=3 SV=1
STyphiTy2	Q8Z1U1	21	43125	4	2	4	2	0.22	&gt;tr|Q8Z1U1|Q8Z1U1_SALTI Maltose ABC transporter periplasmic protein OS=Salmonella typhi GN=malE PE=4 SV=1
STyphiTy2	P65693	21	35235	6	3	1	1	0.13	&gt;sp|P65693|PFKA_SALTI ATP-dependent 6-phosphofructokinase OS=Salmonella typhi GN=pfkA PE=3 SV=1
STyphiTy2	Q8Z2Q3	20	49461	3	1	1	1	0.09	&gt;sp|Q8Z2Q3|GLMU_SALTI Bifunctional protein GlmU OS=Salmonella typhi GN=glmU PE=3 SV=1
STyphiTy2	P63412	19	43572	2	1	1	1	0.1	&gt;sp|P63412|ACKA_SALTI Acetate kinase OS=Salmonella typhi GN=ackA PE=3 SV=1
STyphiTy2	Q8Z7N6	19	14556	1	1	1	1	0.33	&gt;tr|Q8Z7N6|Q8Z7N6_SALTI Putative secreted protein OS=Salmonella typhi GN=STY1158 PE=4 SV=1
STyphiTy2	Q8Z9A0	18	130805	4	1	2	1	0.03	&gt;tr|Q8Z9A0|Q8Z9A0_SALTI DNA-directed DNA polymerase OS=Salmonella typhi GN=dnaE PE=4 SV=1
STyphiTy2	Q8Z1T2	17	46975	2	1	1	1	0.09	&gt;tr|Q8Z1T2|Q8Z1T2_SALTI Conjugal transfer protein OS=Salmonella typhi GN=STY4438 PE=4 SV=1
STyphiTy2	Q8Z5X0	16	32228	2	1	1	1	0.14	&gt;tr|Q8Z5X0|Q8Z5X0_SALTI DNA-binding transcriptional regulator HexR OS=Salmonella typhi GN=ybbH_1 PE=4 SV=1
STyphiTy2	Q8Z570	16	93483	4	1	3	1	0.05	&gt;sp|Q8Z570|NAPA_SALTI Periplasmic nitrate reductase OS=Salmonella typhi GN=napA PE=3 SV=1
STyphiTy2	Q8XG95	16	55307	1	1	1	1	0.08	&gt;sp|Q8XG95|ATPA_SALTI ATP synthase subunit alpha OS=Salmonella typhi GN=atpA PE=3 SV=1
STyphiTy2	Q8Z635	15	70122	3	1	3	1	0.06	&gt;tr|Q8Z635|Q8Z635_SALTI Bacteriophage protein OS=Salmonella typhi GN=STY2026 PE=4 SV=1
STyphiTy2	P0A1K2	15	17368	8	2	3	1	0.62	&gt;sp|P0A1K2|FLIJ_SALTI Flagellar FliJ protein OS=Salmonella typhi GN=fliJ PE=3 SV=1
STyphiTy2	Q8Z505	15	53148	1	1	1	1	0.08	&gt;tr|Q8Z505|Q8Z505_SALTI Diaminopimelate decarboxylase OS=Salmonella typhi GN=lysA_1 PE=3 SV=1
STyphiTy2	Q8Z1V6	14	136675	1	1	1	1	0.03	&gt;tr|Q8Z1V6|Q8Z1V6_SALTI B12-dependent homocysteine-N5-methyltetrahydrofolate transmethylase OS=Salmonella typhi GN=metH PE=4 SV=1
cdtB-3xFLAG (ΔpltA)
Database	Accession	Score	Mass	Num. of matches	Num. of significant matches	Num. of sequences	Num. of significant sequences	emPAI	Description
STyphiTy2	Q8Z6A7	17457	29712	583	512	31	27	121.09	&gt;sp|Q8Z6A7|CDTB_SALTI Cytolethal distending toxin subunit B homolog OS=Salmonella typhi GN=cdtB PE=1 SV=1
STyphiTy2	Q8Z154	252	70766	15	13	9	8	0.61	&gt;tr|Q8Z154|Q8Z154_SALTI 2'%2C3'-cyclic-nucleotide 2'-phosphodiesterase OS=Salmonella typhi GN=cpdB PE=3 SV=1
STyphiTy2	Q8Z542	233	41340	7	7	7	7	1.05	&gt;sp|Q8Z542|ARNB_SALTI UDP-4-amino-4-deoxy-L-arabinose--oxoglutarate aminotransferase OS=Salmonella typhi GN=arnB PE=3 SV=2
STyphiTy2	O08430	227	26340	8	7	4	3	0.61	&gt;sp|O08430|APHA_SALTI Class B acid phosphatase OS=Salmonella typhi GN=aphA PE=3 SV=2
STyphiTy2	P0A1H6	182	43427	8	7	7	7	0.98	&gt;sp|P0A1H6|EFTU_SALTI Elongation factor Tu OS=Salmonella typhi GN=tufA PE=3 SV=2
STyphiTy2	P0A1D4	108	57421	5	4	4	3	0.25	&gt;sp|P0A1D4|CH60_SALTI 60 kDa chaperonin OS=Salmonella typhi GN=groL PE=3 SV=2
STyphiTy2	P67094	103	15891	6	4	3	2	1.19	&gt;sp|P67094|USPG_SALTI Universal stress protein G OS=Salmonella typhi GN=uspG PE=3 SV=1
STyphiTy2	P0A7V7	81	25967	4	4	3	3	0.62	&gt;sp|P0A7V7|RS3_SALTI 30S ribosomal protein S3 OS=Salmonella typhi GN=rpsC PE=3 SV=2
STyphiTy2	Q8XFI1	79	8443	3	2	1	1	0.62	&gt;sp|Q8XFI1|LPP1_SALTI Major outer membrane lipoprotein 1 OS=Salmonella typhi GN=lpp1 PE=3 SV=1
STyphiTy2	Q8Z7B8	74	15927	6	2	3	2	0.69	&gt;tr|Q8Z7B8|Q8Z7B8_SALTI Hypothetical periplasmic protein OS=Salmonella typhi GN=STY1364 PE=4 SV=1
STyphiTy2	Q8Z673	64	34995	2	1	2	1	0.13	&gt;tr|Q8Z673|Q8Z673_SALTI Mannose-specific IIAB component of PTS system OS=Salmonella typhi GN=manX PE=4 SV=1
STyphiTy2	Q8XFK2	56	26480	2	2	1	1	0.17	&gt;tr|Q8XFK2|Q8XFK2_SALTI Oxidative stress defense protein OS=Salmonella typhi GN=STY3221 PE=4 SV=1
STyphiTy2	Q8XGI9	47	11830	2	1	2	1	0.41	&gt;tr|Q8XGI9|Q8XGI9_SALTI Phosphate starvation-inducible protein PsiF OS=Salmonella typhi GN=psiF PE=4 SV=1
STyphiTy2	Q8Z749	44	29299	1	1	1	1	0.15	&gt;tr|Q8Z749|Q8Z749_SALTI D-alanyl-D-alanine dipeptidase OS=Salmonella typhi GN=pcgL PE=3 SV=1
STyphiTy2	Q8Z7J0	43	50624	1	1	1	1	0.09	&gt;tr|Q8Z7J0|Q8Z7J0_SALTI Glucose-specific IIBC component of PTS system OS=Salmonella typhi GN=ptsG PE=4 SV=1
STyphiTy2	Q8Z7S0	42	37568	4	2	3	2	0.25	&gt;sp|Q8Z7S0|OMPA_SALTI Outer membrane protein A OS=Salmonella typhi GN=ompA PE=3 SV=1
STyphiTy2	P67905	38	11759	2	1	2	1	0.42	&gt;sp|P67905|RS10_SALTI 30S ribosomal protein S10 OS=Salmonella typhi GN=rpsJ PE=3 SV=1
STyphiTy2	Q9XCS2	37	33702	1	1	1	1	0.13	&gt;tr|Q9XCS2|Q9XCS2_SALTI Iron ABC transporter substrate-binding protein OS=Salmonella typhi GN=sitA PE=3 SV=1
STyphiTy2	Q8Z1X4	36	23456	2	1	2	1	0.2	&gt;sp|Q8Z1X4|RS4_SALTI 30S ribosomal protein S4 OS=Salmonella typhi GN=rpsD PE=3 SV=1
STyphiTy2	P62404	35	20362	2	2	2	2	0.51	&gt;sp|P62404|RL5_SALTI 50S ribosomal protein L5 OS=Salmonella typhi GN=rplE PE=3 SV=2
STyphiTy2	Q8Z3C6	33	79877	1	1	1	1	0.05	&gt;sp|Q8Z3C6|FADB_SALTI Fatty acid oxidation complex subunit alpha OS=Salmonella typhi GN=fadB PE=3 SV=1
STyphiTy2	P0A7W5	31	17592	1	1	1	1	0.27	&gt;sp|P0A7W5|RS5_SALTI 30S ribosomal protein S5 OS=Salmonella typhi GN=rpsE PE=3 SV=2
STyphiTy2	Q8Z7F1	28	96667	1	1	1	1	0.04	&gt;tr|Q8Z7F1|Q8Z7F1_SALTI Aldehyde-alcohol dehydrogenase OS=Salmonella typhi GN=adh PE=3 SV=1
STyphiTy2	Q8Z8J4	28	29988	2	2	2	2	0.32	&gt;tr|Q8Z8J4|Q8Z8J4_SALTI Ribonuclease I OS=Salmonella typhi GN=rna PE=3 SV=1
STyphiTy2	Q8Z726	26	26808	1	1	1	1	0.17	&gt;tr|Q8Z726|Q8Z726_SALTI Uncharacterized protein OS=Salmonella typhi GN=STY1499 PE=4 SV=1
STyphiTy2	Q8Z6L6	25	53296	2	2	1	1	0.08	&gt;tr|Q8Z6L6|Q8Z6L6_SALTI Pathogenicity island 2 effector protein SseC OS=Salmonella typhi GN=sseC PE=4 SV=1
STyphiTy2	Q8Z894	23	47866	2	1	2	1	0.09	&gt;tr|Q8Z894|Q8Z894_SALTI Adenosylmethionine-8-amino-7-oxononanoate aminotransferase OS=Salmonella typhi GN=bioA PE=3 SV=1
STyphiTy2	Q8Z245	23	39425	2	1	1	1	0.11	&gt;sp|Q8Z245|UGPC_SALTI sn-glycerol-3-phosphate import ATP-binding protein UgpC OS=Salmonella typhi GN=ugpC PE=3 SV=1
STyphiTy2	Q8Z9R1	23	69246	1	1	1	1	0.06	&gt;sp|Q8Z9R1|DNAK_SALTI Chaperone protein DnaK OS=Salmonella typhi GN=dnaK PE=3 SV=3
STyphiTy2	Q8Z7N6	23	14556	1	1	1	1	0.33	&gt;tr|Q8Z7N6|Q8Z7N6_SALTI Putative secreted protein OS=Salmonella typhi GN=STY1158 PE=4 SV=1
STyphiTy2	Q8Z1Y4	22	28927	2	1	2	1	0.16	&gt;tr|Q8Z1Y4|Q8Z1Y4_SALTI Peptidyl-prolyl cis-trans isomerase OS=Salmonella typhi GN=fkpA PE=4 SV=1
STyphiTy2	Q8Z9E8	21	51038	1	1	1	1	0.09	&gt;tr|Q8Z9E8|Q8Z9E8_SALTI Dihydrolipoyl dehydrogenase OS=Salmonella typhi GN=lpdA PE=4 SV=1
STyphiTy2	Q8XF81	20	47697	1	1	1	1	0.09	&gt;sp|Q8XF81|GLMM_SALTI Phosphoglucosamine mutase OS=Salmonella typhi GN=glmM PE=3 SV=1
STyphiTy2	Q8Z4S1	20	74757	4	2	2	1	0.06	&gt;tr|Q8Z4S1|Q8Z4S1_SALTI tRNA(Met) cytidine acetyltransferase TmcA OS=Salmonella typhi GN=tmcA PE=3 SV=1
STyphiTy2	Q8Z751	19	73587	3	1	3	1	0.06	&gt;tr|Q8Z751|Q8Z751_SALTI Peptidase%2C U32 family OS=Salmonella typhi GN=yhbU_3 PE=4 SV=1
STyphiTy2	Q8Z541	18	36711	2	1	1	1	0.12	&gt;sp|Q8Z541|ARNC_SALTI Undecaprenyl-phosphate 4-deoxy-4-formamido-L-arabinose transferase OS=Salmonella typhi GN=arnC PE=3 SV=1
STyphiTy2	Q8XEY5	17	25434	3	2	1	1	0.18	&gt;tr|Q8XEY5|Q8XEY5_SALTI 7-carboxy-7-deazaguanine synthase OS=Salmonella typhi GN=queE PE=3 SV=1
STyphiTy2	P65693	17	35235	3	2	1	1	0.13	&gt;sp|P65693|PFKA_SALTI ATP-dependent 6-phosphofructokinase OS=Salmonella typhi GN=pfkA PE=3 SV=1
STyphiTy2	Q8Z666	16	76776	2	1	2	1	0.06	&gt;tr|Q8Z666|Q8Z666_SALTI Carboxy-terminal protease OS=Salmonella typhi GN=prc PE=3 SV=1
STyphiTy2	Q8Z505	15	53148	3	1	1	1	0.08	&gt;tr|Q8Z505|Q8Z505_SALTI Diaminopimelate decarboxylase OS=Salmonella typhi GN=lysA_1 PE=3 SV=1
malE-3xFLAG
Database	Accession	Score	Mass	Num. of matches	Num. of significant matches	Num. of sequences	Num. of significant sequences	emPAI	Description
STyphiTy2	Q8Z1U1	17514	43125	633	485	64	60	1387.23	&gt;tr|Q8Z1U1|Q8Z1U1_SALTI Maltose ABC transporter periplasmic protein OS=Salmonella typhi GN=malE PE=4 SV=1
STyphiTy2	Q8Z542	269	41340	12	9	6	6	0.85	&gt;sp|Q8Z542|ARNB_SALTI UDP-4-amino-4-deoxy-L-arabinose--oxoglutarate aminotransferase OS=Salmonella typhi GN=arnB PE=3 SV=2
STyphiTy2	P0A1P1	152	35735	3	3	2	2	0.27	&gt;sp|P0A1P1|G3P_SALTI Glyceraldehyde-3-phosphate dehydrogenase OS=Salmonella typhi GN=gapA PE=3 SV=2
STyphiTy2	Q8Z7S0	91	37568	4	3	4	3	0.4	&gt;sp|Q8Z7S0|OMPA_SALTI Outer membrane protein A OS=Salmonella typhi GN=ompA PE=3 SV=1
STyphiTy2	P66039	84	15998	3	3	3	3	1.18	&gt;sp|P66039|RISB_SALTI 6,7-dimethyl-8-ribityllumazine synthase OS=Salmonella typhi GN=ribH PE=3 SV=1
STyphiTy2	P0A1H6	81	43427	6	2	5	2	0.21	&gt;sp|P0A1H6|EFTU_SALTI Elongation factor Tu OS=Salmonella typhi GN=tufA PE=3 SV=2
STyphiTy2	P0A1D6	72	10312	2	2	1	1	0.49	&gt;sp|P0A1D6|CH10_SALTI 10 kDa chaperonin OS=Salmonella typhi GN=groS PE=3 SV=1
STyphiTy2	Q8Z726	60	26808	1	1	1	1	0.17	&gt;tr|Q8Z726|Q8Z726_SALTI Uncharacterized protein OS=Salmonella typhi GN=STY1499 PE=4 SV=1
STyphiTy2	P0A1D4	60	57421	4	2	4	2	0.16	&gt;sp|P0A1D4|CH60_SALTI 60 kDa chaperonin OS=Salmonella typhi GN=groL PE=3 SV=2
STyphiTy2	Q8Z673	53	34995	1	1	1	1	0.13	&gt;tr|Q8Z673|Q8Z673_SALTI Mannose-specific IIAB component of PTS system OS=Salmonella typhi GN=manX PE=4 SV=1
STyphiTy2	Q8XFA8	40	10296	1	1	1	1	0.49	&gt;tr|Q8XFA8|Q8XFA8_SALTI Salmonella enterica subsp. enterica serovar Typhi genome assembly 10425_1#20 OS=Salmonella typhi GN=STY0095 PE=4 SV=1
STyphiTy2	Q8Z1X4	36	23456	3	1	3	1	0.2	&gt;sp|Q8Z1X4|RS4_SALTI 30S ribosomal protein S4 OS=Salmonella typhi GN=rpsD PE=3 SV=1
STyphiTy2	Q8XF12	35	34890	1	1	1	1	0.13	&gt;tr|Q8XF12|Q8XF12_SALTI Thioredoxin reductase OS=Salmonella typhi GN=trxB PE=3 SV=1
STyphiTy2	P67094	33	15891	2	2	1	1	0.3	&gt;sp|P67094|USPG_SALTI Universal stress protein G OS=Salmonella typhi GN=uspG PE=3 SV=1
STyphiTy2	A0A0H2VMP7	31	27067	1	1	1	1	0.17	&gt;tr|A0A0H2VMP7|A0A0H2VMP7_SALTI Arginine-binding periplasmic protein 1 OS=Salmonella typhi GN=artI PE=3 SV=1
STyphiTy2	P62404	30	20362	1	1	1	1	0.23	&gt;sp|P62404|RL5_SALTI 50S ribosomal protein L5 OS=Salmonella typhi GN=rplE PE=3 SV=2
STyphiTy2	Q8Z6A7	29	29712	3	1	1	1	0.15	&gt;sp|Q8Z6A7|CDTB_SALTI Cytolethal distending toxin subunit B homolog OS=Salmonella typhi GN=cdtB PE=1 SV=1
STyphiTy2	Q8Z3E0	28	32656	2	2	2	2	0.29	&gt;sp|Q8Z3E0|MDH_SALTI Malate dehydrogenase OS=Salmonella typhi GN=mdh PE=3 SV=1
STyphiTy2	P0A2F5	23	21352	1	1	1	1	0.22	&gt;sp|P0A2F5|SODF_SALTI Superoxide dismutase [Fe] OS=Salmonella typhi GN=sodB PE=3 SV=2
STyphiTy2	P0A1S5	21	15478	8	3	1	1	0.31	&gt;sp|P0A1S5|STPA_SALTI DNA-binding protein StpA OS=Salmonella typhi GN=stpA PE=3 SV=1
STyphiTy2	Q8Z1V6	18	136675	4	1	3	1	0.03	&gt;tr|Q8Z1V6|Q8Z1V6_SALTI B12-dependent homocysteine-N5-methyltetrahydrofolate transmethylase OS=Salmonella typhi GN=metH PE=4 SV=1
STyphiTy2	P0A1K2	18	17368	12	1	1	1	0.27	&gt;sp|P0A1K2|FLIJ_SALTI Flagellar FliJ protein OS=Salmonella typhi GN=fliJ PE=3 SV=1
STyphiTy2	Q9RPM3	18	10850	1	1	1	1	0.46	&gt;tr|Q9RPM3|Q9RPM3_SALTI Mu-like prophage FluMu gp41 family protein OS=Salmonella typhi GN=STY4605 PE=4 SV=1
STyphiTy2	Q8Z7F1	17	96667	10	1	3	1	0.04	&gt;tr|Q8Z7F1|Q8Z7F1_SALTI Aldehyde-alcohol dehydrogenase OS=Salmonella typhi GN=adh PE=3 SV=1
STyphiTy2	Q8XEY5	17	25434	3	1	1	1	0.18	&gt;tr|Q8XEY5|Q8XEY5_SALTI 7-carboxy-7-deazaguanine synthase OS=Salmonella typhi GN=queE PE=3 SV=1
STyphiTy2	P67074	17	25521	3	1	1	1	0.18	&gt;sp|P67074|UNG_SALTI Uracil-DNA glycosylase OS=Salmonella typhi GN=ung PE=3 SV=2
STyphiTy2	Q8Z9R1	17	69246	2	1	2	1	0.06	&gt;sp|Q8Z9R1|DNAK_SALTI Chaperone protein DnaK OS=Salmonella typhi GN=dnaK PE=3 SV=3
STyphiTy2	P0A1S3	16	15590	1	1	1	1	0.31	&gt;sp|P0A1S3|HNS_SALTI DNA-binding protein H-NS OS=Salmonella typhi GN=hns PE=3 SV=2
STyphiTy2	Q8Z6F5	14	73725	4	1	1	1	0.06	&gt;sp|Q8Z6F5|TOP3_SALTI DNA topoisomerase 3 OS=Salmonella typhi GN=topB PE=3 SV=1</pre></body></html>Xtext/csv_x0008__x000B__x001D_(F]l~îöõ_x0001_;_x001D_˚_x0002__x0001_
