# Supplementary material for: Alternate subunit assembly diversifies the function of a bacterial toxin
Source: Nat Commun. 2019 Aug 15;10:3684. doi: 10.1038/s41467-019-11592-0 (PMC6695444; doi:10.1038/s41467-019-11592-0)
Supplement: Supplementary file 5 — Supplementary Data 2 [file 41467_2019_11592_MOESM5_ESM.xlsx]

## Sheet: Table S2
Numbers of unique transposon insertion sites and total insertion site sequencing reads for each S. Typhi gene in the high fluorescence and low fluorescence populations respectively,
averaged over the two primary iterations of the pltC:GFP FAST-INseq screen.
		High fluorescence population			Low Fluorescence population
Gene ID	Gene Name	Unique insertions	Normalized reads		Unique insertions	Normalized reads	Annotation
t0001	thrL	1	17.0897		1	2.62869	thr operon leader peptide
t0002	thrA	38.5	903.781		22.5	979.713	bifunctional aspartokinase I/homoserine dehydrogenase I
t0003	thrB	17	420.576		11	860.476	homoserine kinase
t0004	thrC	23	453.788		13	478.861	threonine synthase
t0005	yaaA	27	366.349		14	224.666	hypothetical protein
t0006	yaaJ	40.5	706.009		20.5	346.076	amino-acid transport protein
t0007	talB	23	366.823		15.5	294.723	transaldolase B
t0008	mogA	10	156.332		6.5	283.039	molybdenum cofactor biosynthesis protein MogA
t0009	yaaH	20.5	751.038		14	636.285	hypothetical protein
t0010	-	17	544.992		11.5	349.001	hypothetical protein
t0011	yaaI	15	367.522		8	415.729	hypothetical protein
t0012	dnaK	0.5	0.314237		1.5	0.999466	molecular chaperone DnaK
t0013	dnaJ	1	0.314237		0	0	molecular chaperone DnaJ
t0014	-	15.5	75.8544		7.5	59.6687	regulatory protein
t0015	-	4.5	13.5012		1.5	37.5724	hypothetical protein
t0016	-	15.5	99.0026		9	67.977	hypothetical protein
t0017	-	3.5	10.8357		1.5	2.49866	hypothetical protein
t0018	-	52	1364.26		36.5	1333.6	chitinase
t0021	-	15	198.596		10	183.138	hypothetical protein
t0022	bcfA	13	173.879		7.5	339.207	fimbrial subunit
t0023	bcfB	24.5	570.417		16.5	549.217	fimbrial chaperone
t0025	bcfD	38	998.075		24.5	848.805	fimbrial subunit
t0026	bcfE	15.5	419.409		12	347.48	fimbrial subunit
t0027	bcfF	9.5	207.628		5.5	200.851	fimbrial subunit
t0028	bcfG	26	638.154		18	639.5	fimbrial chaperone
t0029	-	19.5	582.037		13	820.949	hypothetical protein
t0030	-	9.5	41.0861		3.5	13.783	hypothetical protein
t0031	-	3.5	4.13563		0.5	0.249866	hypothetical protein
t0032	-	6.5	24.0227		3	5.06743	LysR family transcriptional regulator
t0033	-	3.5	4.43449		1	10.9941	transcriptional regulator
t0034	-	51	466.929		25.5	230.574	sulfatase
t0035	-	50	1180.2		32.5	1234.43	secreted 5'-nucleotidase
t0036	-	28.5	141.328		13	143.632	hypothetical protein
t0037	-	50.5	1536.21		34	1521.57	secreted sulfatase
t0038	-	28	869.872		19	686.306	sulfatase regulatory protein
t0039	-	28	463.578		13.5	354.843	hypothetical protein
t0040	-	63	1503.39		41	1592.73	sulfatase
t0041	nhaA	10	14.3077		2.5	3.898	pH-dependent sodium/proton antiporter
t0042	nhaR	23	789.592		16	426.995	transcriptional activator NhaR
t0043	-	55.5	1604.39		39.5	1294.45	glycosyl hydrolase
t0044	-	44.5	536.385		19.5	329.291	transport protein
t0045	rpsT	1.5	2.18428		1	0.999466	30S ribosomal protein S20
t0046	-	6	87.2922		3.5	190.703	hypothetical protein
t0047	ribF	0	0		1	0.249866	bifunctional riboflavin kinase/FMN adenylyltransferase
t0048	ileS	0	0		0	0	isoleucyl-tRNA synthetase
t0049	lspA	0.5	0.314237		0	0	lipoprotein signal peptidase
t0050	fkpB	3.5	16.147		1	0.979492	FkbB-type 16 kD peptidyl-prolyl cis-trans isomerase
t0051	ispH	0.5	0.314237		0.5	0.249866	4-hydroxy-3-methylbut-2-enyl diphosphate reductase
t0052	-	42.5	1056.98		25.5	836.32	hypothetical protein
t0053	yaaF	20.5	651.376		14	720.685	ribonucleoside hydrolase RihC
t0054	citB	24.5	740.683		16	579.713	transcriptional regulator CitB
t0055	citA	60.5	1399.11		39	1339.93	sensor kinase CitA
t0056	oadB	1.5	112.379		1	57.9694	oxaloacetate decarboxylase subunit beta
t0057	oadA	0	0		0	0	oxaloacetate decarboxylase
t0058	oadG	3	96.2557		2.5	280.013	oxaloacetate decarboxylase subunit gamma
t0059	citC	39	544.208		22.5	428.059	citrate-sodium symporter
t0060	citC	21	331.712		11.5	496.183	[citrate (pro-3S)-lyase] ligase
t0061	citD	4	41.4618		2	3.18834	citrate lyase subunit gamma
t0062	citE	18	575.539		11	590.679	citrate lyase subunit beta
t0063	citF	24.5	705.783		13	753.378	citrate lyase subunit alpha
t0064	citX	8	323.116		7	433.256	citx protein
t0065	citG	14.5	322.243		8.5	308.675	CitG protein
t0066	dapB	1.5	0.248314		1	0.459786	dihydrodipicolinate reductase
t0067	carA	10	98.2467		10.5	897.6	carbamoyl phosphate synthase small subunit
t0068	carB	35	194.083		33	1669.84	carbamoyl phosphate synthase large subunit
t0069	caiF	7	153.168		4.5	67.8062	DNA-binding transcriptional activator CaiF
t0070	caiE	14	289.306		8	316.166	carnitine operon protein CaiE
t0071	caiD	13.5	162.188		7.5	64.2071	carnitinyl-CoA dehydratase
t0072	caiC	48.5	1623.83		37	2153.73	crotonobetaine/carnitine-CoA ligase
t0073	caiB	33.5	843.465		18	915.175	crotonobetainyl-CoA:carnitine CoA-transferase
t0074	caiA	32.5	946.815		21	1224.93	crotonobetainyl-CoA dehydrogenase
t0075	caiT	38.5	1744.55		28	1572.59	L-carnitine/gamma-butyrobetaine antiporter
t0076	fixA	8	160.081		5.5	103.146	electron transfer flavoprotein FixA
t0077	fixB	12	336.441		8.5	224.823	electron transfer flavoprotein FixB
t0078	fixC	20.5	656.059		14	533.752	oxidoreductase FixC
t0079	fixX	5	187.204		3	64.6563	ferredoxin like protein FixX
t0080	yaaU	37	950.618		23	926.65	metabolite transport protein
t0081	-	5.5	217.519		4	266.125	lipoprotein
t0082	-	15.5	172.798		8.5	163.807	hypothetical protein
t0083	-	9	115.174		6	130.337	hypothetical protein
t0084	-	2	12.5585		2	6.93634	hypothetical protein
t0085	-	3.5	41.486		2.5	33.2123	hypothetical protein
t0086	-	47.5	621.844		24	637.548	sulfatase
t0087	-	11.5	119.011		6.5	191.017	hypothetical protein
t0088	yabF	11.5	193.182		8	143.897	glutathione-regulated potassium-efflux system ancillary protein KefF
t0089	kefC	19.5	521.844		10.5	443.395	glutathione-regulated potassium-efflux system protein KefC
t0090	folA	0	0		0	0	dihydrofolate reductase
t0091	apaH	9	14.6571		3	3.72802	diadenosine tetraphosphatase
t0092	apaG	10	203.143		5.5	107.038	ApaG protein
t0093	ksgA	15	50.0275		6	34.1526	dimethyladenosine transferase
t0094	pdxA	17	346.561		9	244.994	4-hydroxythreonine-4-phosphate dehydrogenase
t0095	surA	5	10.1919		1	0.979492	peptidyl-prolyl cis-trans isomerase SurA
t0096	imp	3	21.5396		1	0.499733	organic solvent tolerance protein
t0097	djlA	16.5	333.439		7	559.584	Dna-J like membrane chaperone protein
t0098	rluA	19	517.225		9	483.286	23S rRNA/tRNA pseudouridine synthase A
t0099	hepA	51.5	635.673		29.5	946.082	ATP-dependent helicase HepA
t0100	polB	51	1417.25		31	1149.86	DNA polymerase II
t0101	-	13.5	392.729		8	237.847	IS element transposase
t0102	-	27	690.234		17.5	470.624	IS element transposase
t0104	-	7.5	42.3628		4.5	45.4675	hypothetical protein
t0105	araD	19.5	214.884		13	196.892	L-ribulose-5-phosphate 4-epimerase
t0106	araA	28	715.252		19.5	499.897	L-arabinose isomerase
t0107	araB	26	604.315		13.5	770.871	ribulokinase
t0108	araC	21	594.294		14.5	754.907	DNA-binding transcriptional regulator AraC
t0109	yabI	11	388.62		7.5	269.862	DedA family integral membrane protein
t0110	thiQ	15.5	420.589		11.5	653.656	thiamine transporter ATP-binding subunit
t0111	thiP	33	882.76		22	753.091	thiamine transporter membrane protein
t0112	tbpA	22	685.711		16.5	1041.36	thiamine transporter substrate binding subunit
t0113	yabN	41.5	959.701		26.5	987.171	transcriptional regulator SgrR
t0114	leuD	11.5	276.351		8	308.891	isopropylmalate isomerase small subunit
t0115	leuC	29	1059.97		22.5	1477.56	isopropylmalate isomerase large subunit
t0116	leuB	22.5	1180.14		18	965.735	3-isopropylmalate dehydrogenase
t0117	leuA	37.5	1315.97		26.5	1346.23	2-isopropylmalate synthase
t0118	leuL	6	239.449		4.5	317.904	leu operon leader peptide
t0119	leuO	22	89.8215		7.5	24.7176	leucine transcriptional activator
t0120	ilvI	50	1770.07		37	1730.22	acetolactate synthase 3 catalytic subunit
t0121	ilvH	9	268.605		6	450.138	acetolactate synthase 3 regulatory subunit
t0122	fruR	5.5	9.893		1.5	2.2488	DNA-binding transcriptional regulator FruR
t0123	yabB	0	0		0	0	cell division protein MraZ
t0124	mraW	0	0		1	0.229893	S-adenosyl-methyltransferase MraW
t0125	ftsL	0	0		0	0	cell division protein FtsL
t0126	ftsI	1	0.942712		0.5	0	penicillin-binding protein 3
t0127	murE	1.5	0.314237		1	0	UDP-N-acetylmuramoylalanyl-D-glutamate--2,6-diaminopimelate ligase
t0128	murF	0.5	0.248314		1.5	0.499733	UDP-N-acetylmuramoyl-tripeptide--D-alanyl-D-alanine ligase
t0129	mraY	0	0		1	0.479759	phospho-N-acetylmuramoyl-pentapeptide-transferase
t0130	murD	1.5	0.628475		0	0	UDP-N-acetylmuramoyl-L-alanyl-D-glutamate synthetase
t0131	ftsW	0	0		0	0	cell division protein FtsW
t0132	murG	1	0		0.5	0	undecaprenyldiphospho-muramoylpentapeptide beta-N- acetylglucosaminyltransferase
t0133	murC	1	0.628475		0.5	0.229893	UDP-N-acetylmuramate--L-alanine ligase
t0134	ddl	0	0		0	0	D-alanine--D-alanine ligase
t0135	ftsQ	0	0		0.5	0.249866	cell division protein FtsQ
t0136	ftsA	0	0		0	0	cell division protein FtsA
t0137	ftsZ	0	0		0	0	cell division protein FtsZ
t0138	lpxC	1	0		0	0	UDP-3-O-[3-hydroxymyristoyl] N-acetylglucosamine deacetylase
t0139	yacA	1.5	9.57876		0.5	0.999466	SecA regulator SecM
t0140	secA	2	1.1251		1	0.229893	preprotein translocase subunit SecA
t0141	mutT	5	126.816		3	109.575	nucleoside triphosphate pyrophosphohydrolase
t0142	-	34.5	1082.58		28	1022.24	aldo/keto reductase
t0143	-	26.5	586.687		14	346.548	LysR family transcriptional regulator
t0144	yacG	1	2.92923		0.5	0.689679	zinc-binding protein
t0145	yacF	19.5	1133.07		12.5	1268.97	hypothetical protein
t0146	coaE	1	26.429		2	16.642	dephospho-CoA kinase
t0147	guaC	15.5	423.404		10.5	119.839	guanosine 5'-monophosphate oxidoreductase
t0148	hofC	27.5	518.332		15	555.412	type IV pilin biogenesis protein
t0149	hofB	28	830.849		17.5	958.24	hypothetical protein
t0150	ppdD	12.5	301.84		9	286.736	major pilin subunit
t0151	nadC	13	376.466		8	155.209	quinolinate phosphoribosyltransferase
t0152	ampD	17	556.902		10.5	563.415	N-acetyl-anhydromuranmyl-L-alanine amidase
t0153	ampE	23	579.954		11.5	399.567	regulatory protein AmpE
t0154	-	28	706.35		19.5	596.17	glycosyl hydrolase
t0155	-	48.5	1410.04		30.5	1073.77	symporter
t0156	aroP	35.5	1031.54		23.5	1138.3	aromatic amino acid transporter
t0157	pdhR	0	0		0.5	0.249866	transcriptional regulator PdhR
t0158	aceE	1.5	0.314237		0.5	0.499733	pyruvate dehydrogenase subunit E1
t0159	aceF	0.5	0		0.5	0.229893	dihydrolipoamide acetyltransferase
t0160	lpdA	0.5	0		0.5	0.249866	dihydrolipoamide dehydrogenase
t0161	-	4.5	107.975		3	25.7167	hypothetical protein
t0162	-	23	758.278		18.5	853.876	hypothetical protein
t0163	yacH	32	836.48		21	934.399	hypothetical protein
t0164	acnB	3	0.810866		2	1.14946	bifunctional aconitate hydratase 2/2-methylisocitrate dehydratase
t0165	-	10	191.575		6.5	231.728	hypothetical protein
t0166	kdgT	15.5	349.947		9.5	146.054	2-keto-3-deoxygluconate permease
t0167	ygbK	19.5	330.981		13	240.348	hypothetical protein
t0168	pdxA	34	322.395		15.5	321.461	4-hydroxythreonine-4-phosphate dehydrogenase
t0169	-	14	181.39		9	160.609	transcriptional regulator
t0170	speD	28.5	742.439		19	944.325	S-adenosylmethionine decarboxylase
t0171	speE	24.5	659.498		14.5	369.294	spermidine synthase
t0172	yacC	12.5	439.281		10	372.905	hypothetical protein
t0173	yacK	25.5	588.955		18	619.318	multicopper oxidase
t0174	gcd	57.5	1745.98		38.5	1740.92	glucose dehydrogenase
t0175	hpt	16.5	293.615		10.5	226.423	hypoxanthine-guanine phosphoribosyltransferase
t0176	yadF	0	0		0.5	0.229893	carbonic anhydrase
t0177	yadH	15	352.052		8.5	171.992	ABC transporter integral membrane protein
t0178	yadG	26	342.724		15.5	634.031	ABC transporter ATP-binding protein
t0179	yadI	9	223.408		5	689.048	PTS system transporter subunit IIA
t0180	yadE	43	1182.55		27	1136.82	hypothetical protein
t0181	panD	6	161.578		4.5	126.704	aspartate alpha-decarboxylase
t0182	panC	18	698.995		12	709.572	pantoate--beta-alanine ligase
t0183	panB	13	429.141		7	332.557	3-methyl-2-oxobutanoate hydroxymethyltransferase
t0184	staG	53.5	1341.33		36.5	1215.71	fimbrial-like adhesin protein
t0185	staF	13	356.335		9	230.081	fimbrial protein
t0186	staE	22.5	839.873		13.5	632.988	fimbrial protein
t0187	staD	15	422.455		10.5	436.588	fimbrial protein
t0188	staC	84	1990.41		55	1845.21	outer membrane usher protein
t0189	staB	25.5	417.244		13	249.024	chaperone protein EcpD
t0190	staA	15	85.1079		8	217.767	fimbrial protein
t0191	folK	0	0		0	0	2-amino-4-hydroxy-6-hydroxymethyldihydropteridine pyrophosphokinase
t0192	pcnB	12.5	61.116		7	73.185	poly(A) polymerase
t0193	yadB	23.5	508.387		16.5	714.042	glutamyl-Q tRNA(Asp) synthetase
t0194	dksA	4	3.70493		1.5	4.4976	RNA polymerase-binding transcription factor
t0195	sfsA	28	320.984		15	202.319	sugar fermentation stimulation protein A
t0196	ligT	13.5	377.483		8.5	395.636	2'-5' RNA ligase
t0197	hrpB	38	1155.33		24.5	917.319	ATP-dependent RNA helicase HrpB
t0198	mrcB	44.5	205.435		17	86.1855	penicillin-binding protein 1b
t0200	fhuC	9.5	102.947		6.5	241.079	iron-hydroxamate transporter ATP-binding protein
t0201	fhuD	15.5	576.814		12	790.025	iron-hydroxamate transporter substrate-binding protein
t0202	fhuB	29	616.295		19.5	769.129	iron-hydroxamate transporter permease
t0203	hemL	1.5	14.5253		0.5	0.229893	glutamate-1-semialdehyde aminotransferase
t0204	yadQ	27	762.405		17	675.31	chloride channel protein
t0205	yadR	0.5	0.314237		0	0	iron-sulfur cluster insertion protein ErpA
t0206	yadS	16	250.843		10	215.242	hypothetical protein
t0207	btuF	21.5	468.511		14	479.542	vitamin B12-transporter protein BtuF
t0208	mtn	0.5	0		0	0	5'-methylthioadenosine/S-adenosylhomocysteine nucleosidase
t0209	dgt	45.5	768.523		31.5	1098.54	deoxyguanosinetriphosphate triphosphohydrolase
t0210	htrA	25.5	115.336		11	98.7717	serine endoprotease
t0211	yaeG	28	581.404		17	766.256	carbohydrate diacid transcriptional activator CdaR
t0212	yaeH	19	405.635		8.5	384.067	hypothetical protein
t0214	dapD	0.5	0.496629		0	0	2,3,4,5-tetrahydropyridine-2,6-carboxylate N-succinyltransferase
t0215	glnD	5	20.6826		3	9.97508	PII uridylyl-transferase
t0216	map	1.5	0		0.5	1.83914	methionine aminopeptidase
t0217	rpsB	0	0		0	0	30S ribosomal protein S2
t0218	tsf	0	0		0	0	elongation factor Ts
t0219	pyrH	0.5	0		0	0	uridylate kinase
t0220	frr	0	0		0	0	ribosome recycling factor
t0221	dxr	0.5	0		0	0	1-deoxy-D-xylulose 5-phosphate reductoisomerase
t0222	-	1	0.314237		1.5	0.729626	undecaprenyl pyrophosphate synthase
t0223	cdsA	0	0		0.5	0.229893	CDP-diglyceride synthase
t0224	yaeL	0	0		0	0	zinc metallopeptidase RseP
t0225	yaeT	1.5	0.314237		1.5	0.709652	outer membrane protein assembly factor YaeT
t0226	ompH	0	0		0	0	periplasmic chaperone
t0227	lpxD	1	0		1.5	0.229893	UDP-3-O-[3-hydroxymyristoyl] glucosamine N-acyltransferase
t0228	fabZ	0.5	0		0	0	(3R)-hydroxymyristoyl-ACP dehydratase
t0229	lpxA	0	0		0	0	UDP-N-acetylglucosamine acyltransferase
t0230	lpxB	0.5	0		0	0	lipid-A-disaccharide synthase
t0231	rnhB	9	74.3381		4.5	31.5736	ribonuclease HII
t0232	dnaE	1.5	0.876789		0.5	0	DNA polymerase III subunit alpha
t0233	accA	0	0		0.5	0.229893	acetyl-CoA carboxylase carboxyltransferase subunit alpha
t0234	tnpA	0	0		0	0	insertion sequence element IS200 transposase
t0236	ldcC	69	1272.97		43	1784.77	lysine decarboxylase
t0237	-	5.5	177.872		4	113.504	hypothetical protein
t0238	tilS	0.5	0.248314		0	0	tRNA(Ile)-lysidine synthetase
t0239	rof	11	274.481		8.5	174.533	Rho-binding antiterminator
t0240	yaeP	9	313.335		7	122.586	hypothetical protein
t0241	yaeQ	9.5	175.881		7	173.235	hypothetical protein
t0242	yaeJ	10.5	345.429		8	462.722	peptidyl-tRNA hydrolase domain-containing protein
t0243	cutF	21.5	753.578		15.5	734.736	copper homeostasis and adhesion lipoprotein
t0244	tnpA	0	0		0	0	insertion sequence element IS200 transposase
t0245	proS	1	0.562552		1	1.39933	prolyl-tRNA synthetase
t0246	yaeB	15.5	389.508		9	263.218	hypothetical protein
t0247	rcsF	12	121.267		8	102.469	outer membrane lipoprotein
t0248	metQ	18	200.378		10	253.563	DL-methionine transporter substrate-binding subunit
t0249	yaeE	27.5	603.511		20	746.633	DL-methionine transporter permease
t0250	metN	26.5	448.624		15.5	333.92	DL-methionine transporter ATP-binding subunit
t0251	yaeD	3	1.19103		1.5	0.499733	D,D-heptose 1,7-bisphosphate phosphatase
t0255	-	13	115.668		6.5	88.7065	hypothetical protein
t0256	kgtP	25.5	916.358		17.5	1100.65	alpha-ketoglutarate transporter
t0257	yfiM	6	34.0981		3	19.7998	hypothetical protein
t0258	pssA	1.5	9.38099		0.5	0	phosphatidylserine synthase
t0259	-	52.5	929.323		30.5	1002.38	acyl-CoA synthetase
t0260	-	16	249.639		8.5	131.021	hypothetical protein
t0261	yfiG	9.5	191.626		5.5	340.718	thioredoxin
t0262	yfiF	20	380.364		11	430.728	methyltransferase
t0263	ung	19	406.723		12	663.508	uracil-DNA glycosylase
t0264	yfiD	7	85.4002		4	137.09	autonomous glycyl radical cofactor GrcA
t0265	yfiK	17	366.659		11.5	566.188	neutral amino-acid efflux protein
t0267	srmB	20	95.0163		8.5	115.073	ATP-dependent RNA helicase SrmB
t0268	yfiC	18	429.018		11.5	351.907	hypothetical protein
t0269	nadB	51	1873.24		32	1676.1	L-aspartate oxidase
t0270	rpoE	1	0.314237		0	0	RNA polymerase sigma factor RpoE
t0271	rseA	3	24.0029		2	4.74746	anti-RNA polymerase sigma factor SigE
t0272	rseB	20	211.124		10.5	95.6123	periplasmic negative regulator of sigmaE
t0273	rseC	10.5	128.471		5.5	166.267	SoxR reducing system protein RseC
t0274	lepA	17.5	14.4593		4.5	3.16837	GTP-binding protein LepA
t0275	lepB	0.5	0.248314		0	0	signal peptidase I
t0276	era	0.5	0.314237		0.5	0.249866	GTP-binding protein Era
t0277	rnc	0	0		1	0.249866	ribonuclease III
t0278	recO	10.5	117.653		5	106.395	DNA repair protein RecO
t0279	pdxJ	4.5	16.2129		2	6.40684	pyridoxine 5'-phosphate synthase
t0280	acpS	0.5	0		0	0	4'-phosphopantetheinyl transferase
t0281	-	6.5	76.6543		4	39.26	ferredoxin
t0282	-	14	233.549		10	391.608	transcriptional regulator
t0283	-	22.5	135.661		13	55.2832	transmembrane transport protein
t0284	-	35	420.751		22.5	382.14	2-dehydropantoate 2-reductase
t0285	yfhH	18	257.484		7	274.598	DNA-binding transcriptional regulator
t0286	murQ	20.5	615.036		12.5	821.987	N-acetylmuramic acid-6-phosphate etherase
t0287	-	25	613.955		15	714.907	PTS system transporter subunit IIBC
t0288	yfhB	13.5	410.799		9	278.34	hypothetical protein
t0289	yfhC	1.5	23.3481		0	0	tRNA-specific adenosine deaminase
t0290	yfhD	46	895.89		30	790.238	transglycosylase
t0291	purL	62	1407.45		28.5	728.707	phosphoribosylformylglycinamidine synthase
t0292	-	30	455.502		17.5	338.456	sensor kinase
t0293	yfhA	22	626.707		14	580.578	transcriptional regulator
t0294	yfhG	18	599.964		12.5	577.264	hypothetical protein
t0295	glnB	8.5	112.787		4	33.4426	nitrogen regulatory protein P-II 1
t0296	-	45.5	519.576		24.5	278.927	transmembrane transport protein
t0297	cadA	68.5	1901.35		51	2377.73	lysine decarboxylase
t0298	cadB	17	297.295		9	229.668	lysine/cadaverine antiporter
t0299	cadC	48.5	930.272		33	650.03	DNA-binding transcriptional activator CadC
t0300	hmpA	29.5	730.377		16.5	620.03	nitric oxide dioxygenase
t0301	glyA	1	0.314237		1.5	0.229893	serine hydroxymethyltransferase
t0302	hcaT	26.5	399.706		16	385.451	3-phenylpropionic acid transporter
t0303	csiE	26.5	606.853		17	537.96	stationary phase inducible protein CsiE
t0304	-	23	659.66		12.5	429.535	hypothetical protein
t0306	asrC	23	516.963		15	518.205	anaerobic sulfite reductase subunit C
t0307	asrB	21	553.028		13	882.595	anaerobic sulfite reductase subunit B
t0308	asrA	26	694.356		17	269.467	anaerobic sulfite reductase subunit A
t0309	-	30	426.324		20.5	476.611	hypothetical protein
t0310	suhB	0.5	2.19966		1.5	2.47869	inositol monophosphatase
t0311	-	11	108.014		6	74.1634	RNA methyltransferase
t0312	yfhP	0	0		0	0	DNA-binding transcriptional regulator IscR
t0313	-	1.5	0		0	0	cysteine desulfurase
t0314	nifU	0	0		0	0	scaffold protein
t0315	iscA	0	0		0	0	iron-sulfur cluster assembly protein
t0316	hscB	0.5	0		0.5	0	co-chaperone HscB
t0317	hscA	0.5	0.314237		0.5	0.229893	chaperone protein HscA
t0318	fdx	0	0		0	0	ferredoxin
t0319	yfhJ	3	87.8988		1.5	40.8003	hypothetical protein
t0320	yfhI	30	547.967		21	507.801	aminopeptidase
t0321	sseB	11.5	178.724		6.5	217.573	enhanced serine sensitivity protein SseB
t0322	-	19.5	134.591		9	143.609	hypothetical protein
t0323	sseA	15	404.785		11.5	331.538	3-mercaptopyruvate sulfurtransferase
t0324	-	97.5	2103.13		59.5	2042.41	lipoprotein
t0325	pbpC	40	564.655		22.5	743.411	penicillin-binding protein 1C
t0327	-	15.5	389.947		9	540.658	anaerobic reductase subunit
t0328	-	15	529.001		13.5	480.622	anaerobic reductase subunit
t0329	-	11	316		6	425.496	polyferredoxin
t0330	ndk	2.5	7.8098		1.5	64.9297	nucleoside diphosphate kinase
t0331	yfgB	23	330.519		9	363.345	ribosomal RNA large subunit methyltransferase N
t0332	yfgA	2	11.5807		2	147.786	cytoskeletal protein RodZ
t0333	ispG	0	0		0.5	0.459786	4-hydroxy-3-methylbut-2-en-1-yl diphosphate synthase
t0334	hisS	0	0		0.5	0.229893	histidyl-tRNA synthetase
t0335	-	0.5	0.314237		1.5	2.18888	hypothetical protein
t0336	-	0.5	0.314237		0.5	0.229893	outer membrane protein assembly complex subunit YfgL
t0337	engA	1.5	0		1.5	0.749599	GTP-binding protein EngA
t0338	-	2.5	10.2578		1	2.74853	hypothetical protein
t0340	sinI	22.5	536.688		15.5	363.838	hypothetical protein
t0341	ratA	172.5	4590.82		113	3910.02	hypothetical protein
t0343	-	40	517.814		22.5	233.53	hypothetical protein
t0345	xseA	26	448.437		16.5	475.485	exodeoxyribonuclease VII large subunit
t0346	guaB	21.5	146.701		9.5	268.019	inosine 5'-monophosphate dehydrogenase
t0347	guaA	11.5	20.8957		3.5	24.4869	GMP synthase
t0348	-	3	23.5459		0.5	17.7405	hypothetical protein
t0349	-	29.5	626.446		21	629.454	hypothetical protein
t0350	-	8.5	82.1743		4.5	129.468	hypothetical protein
t0353	-	0	0		0	0	hypothetical protein
t0354	-	69.5	686.118		38	599.567	hypothetical protein
t0355	ppx	36	549.574		21.5	476.136	exopolyphosphatase
t0356	ppk	52	292.406		20.5	455.777	polyphosphate kinase
t0357	purN	19.5	255.737		11.5	130.573	phosphoribosylglycinamide formyltransferase
t0358	purM	16.5	321.615		7	60.2687	phosphoribosylaminoimidazole synthetase
t0359	upp	9.5	119.215		6.5	196.228	uracil phosphoribosyltransferase
t0360	uraA	21.5	399.981		14.5	550.22	uracil transporter
t0361	-	0.5	0.248314		0	0	DNA replication initiation factor
t0362	-	7.5	187.312		4.5	122.159	arsenate reductase
t0363	-	23.5	252.823		13	414.435	hypothetical protein
t0364	-	24.5	301.581		10.5	145.476	hypothetical protein
t0366	-	33	650.055		21	640.752	permease
t0367	-	28	576.576		19	584.284	hypothetical protein
t0368	bcp	8	70.1564		2	12.9931	thioredoxin-dependent thiol peroxidase
t0369	gcvR	21	316.684		14.5	249.939	glycine cleavage system transcriptional repressor
t0370	dapA	0.5	0		0	0	dihydrodipicolinate synthase
t0371	nlpB	18.5	423.826		11.5	758.253	lipoprotein
t0372	purC	15.5	155.866		6.5	55.2017	phosphoribosylaminoimidazole-succinocarboxamide synthase
t0373	-	22.5	726.956		14.5	737.681	hypothetical protein
t0374	-	31	766.659		21.5	570.277	hypothetical protein
t0375	-	3	41.1476		1.5	7.47641	hypothetical protein
t0376	dapE	0.5	0.248314		0.5	0.229893	succinyl-diaminopimelate desuccinylase
t0377	yffB	10	283.669		7	260.815	hypothetical protein
t0378	acrD	85.5	2138.1		50	2660.9	aminoglycoside/multidrug efflux system
t0379	narQ	43	732.359		26.5	885.605	nitrate/nitrite sensor protein NarQ
t0380	aegA	38	585.913		22	581.11	oxidoreductase
t0381	-	48.5	455.401		32.5	334.487	hypothetical protein
t0382	yffH	16.5	296.586		10	203.487	hypothetical protein
t0383	-	18	301.528		10.5	341.999	hypothetical protein
t0384	-	7	69.9344		4.5	154.765	hypothetical protein
t0385	tktB	53	914.632		32	866.185	transketolase
t0386	talA	23.5	338.155		12	412.003	transaldolase A
t0387	maeB	32.5	539.755		19.5	516.503	malic enzyme
t0388	tnpA	0	0		0.5	0	insertion sequence element IS200 transposase
t0389	eutS	4.5	39.5962		1	3.24826	ethanolamine utilization protein EutS
t0390	eutP	8	35.3748		4	34.3421	ethanolamine utilization protein EutP
t0391	eutQ	7.5	79.2231		4.5	36.822	ethanolamine utilization protein EutQ
t0392	-	14	265.305		8	95.3021	cobalamin adenosyltransferase
t0393	eutD	9.5	245.174		5	329.189	phosphotransacetylase
t0394	eutN	13	325.863		7.5	300.833	ethanolamine utilization protein EutN
t0395	eutE	13.5	187.714		7.5	133.219	aldehyde dehydrogenase
t0396	eutJ	13.5	261.202		10	502.858	ethanolamine utilization protein EutJ
t0397	eutG	12	350.639		7.5	187.444	alcohol dehydrogenase
t0398	eutH	20.5	633.946		10.5	393.237	hypothetical protein
t0399	eutA	23.5	529.346		14.5	242.073	reactivating factor for ethanolamine ammonia lyase
t0400	eutB	26.5	423.973		16	568.097	ethanolamine ammonia-lyase heavy chain
t0401	eutC	12.5	244.8		6	320.835	ethanolamine ammonia-lyase small subunit
t0402	eutL	14.5	598.687		13	1059.93	ethanolamine utilization protein EutL
t0403	eutK	4.5	26.8904		3	21.6996	ethanolamine utilization protein EutK
t0404	yfeG	27.5	665.945		18.5	583.372	transcriptional regulator EutR
t0405	-	36	854.233		23	776.664	hypothetical protein
t0406	-	21	343.568		13.5	221.741	hypothetical protein
t0407	hemF	22	266.076		12	86.2646	coproporphyrinogen III oxidase
t0408	amiA	20.5	279.597		9.5	191.319	N-acetylmuramoyl-L-alanine amidase
t0409	-	8	232.165		4.5	248.931	acetyltransferase
t0410	-	8.5	256.359		6	733.233	hypothetical protein
t0411	-	8.5	131.103		4	219.593	hypothetical protein
t0412	-	13	317.525		8.5	175.769	hypothetical protein
t0413	yfeF	16.5	276.802		8.5	162.898	short chain dehydrogenase
t0414	cysP	19	198.724		8.5	195.547	thiosulfate transporter subunit
t0415	cysU	9.5	136.689		4	89.715	sulfate/thiosulfate transporter subunit
t0416	cysW	12.5	124.282		6	113.95	sulfate/thiosulfate transporter permease
t0417	cysA	21	230.822		9	238.131	sulfate/thiosulfate transporter subunit
t0418	cysM	14	150.485		9.5	284.193	cysteine synthase B
t0419	-	13	274.857		8	403.558	hypothetical protein
t0420	-	11	143.954		6	183.891	glutamine amidotransferase
t0421	ptsJ	23.5	127.222		10.5	188.256	transcriptional regulator
t0422	-	2.5	28.7253		1	89.7679	hypothetical protein
t0423	pdxK	19	331.374		12	244.91	pyridoxal kinase
t0424	crr	1	2.99515		0.5	1.4992	PTS system glucose-specific transporter subunit
t0425	-	2.5	0.628475		0	0	phosphoenolpyruvate-protein phosphotransferase
t0426	ptsH	1.5	8.76789		0.5	0.499733	PTS system phosphohistidinoprotein-hexose phosphotransferase subunit Hpr
t0427	cysK	20.5	264.386		9	208.901	cysteine synthase A
t0428	cysZ	21	407.277		12.5	444.585	sulfate transport protein CysZ
t0429	-	1	0		2	0.499733	cell division protein ZipA
t0430	ypeB	3	43.5648		1	33.9818	hypothetical protein
t0431	ligA	0	0		0	0	NAD-dependent DNA ligase LigA
t0432	yfeH	22.5	303.15		13.5	478.39	hypothetical protein
t0433	-	15.5	231.086		9.5	174.921	transcriptional regulator
t0434	yfeN	30.5	409.81		16.5	451.543	hypothetical protein
t0435	xapA	12.5	70.8617		7	86.9347	purine nucleoside phosphorylase
t0436	xapB	30.5	520.27		16.5	414.097	xanthosine permease
t0437	xapR	19.5	185.864		13.5	157.602	DNA-binding transcriptional activator XapR
t0442	gltX	0	0		1	0.249866	glutamyl-tRNA synthetase
t0443	yfeD	10.5	173.332		8	330.921	hypothetical protein
t0444	yfeC	7.5	125.403		5.5	101.952	hypothetical protein
t0447	yfeA	56	937.851		37	757.507	hypothetical protein
t0448	nupC	30.5	508.143		17	372.843	nucleoside permease NupC
t0449	mntH	27.5	498.149		14.5	410.941	manganese transport protein MntH
t0450	-	6	29.8108		3.5	18.4905	hypothetical protein
t0451	-	25	517.383		14	289.096	ion-channel protein
t0452	-	29.5	724.415		19	938.771	decarboxylase
t0453	-	20	381.489		13.5	412.851	hypothetical protein
t0454	glk	24.5	545.515		15.5	498.543	glucokinase
t0455	-	32	809.983		20	341.703	aminotransferase
t0456	tnpA	0	0		0	0	insertion sequence element IS200 transposase
t0457	-	22.5	646.128		14.5	510.122	lipid A biosynthesis palmitoleoyl acyltransferase
t0458	-	9.5	153.128		6	65.738	hypothetical protein
t0459	pgtP	48	785.081		30.5	631.261	phosphoglycerate transporter protein
t0460	pgtC	23.5	487.181		16.5	250.726	phosphoglycerate transport regulatory protein PgtC
t0461	pgtB	46.5	719.462		26.5	841.36	phosphoglycerate transport system sensor protein PgtB
t0462	pgtA	23	277.756		11	108.986	phosphoglycerate transport system transcriptional regulator PgtA
t0463	pgtE	11	71.2463		4	17.2012	outer membrane protease
t0466	-	6	8.27126		0	0	lipopolysaccharide modification acyltransferase
t0468	gtrA	14	128.798		7.5	272.57	bactoprenol-linked glucose transferase
t0471	yfdC	23	432.77		12.5	310.744	hypothetical protein
t0472	vacJ	19.5	169.462		12.5	246.945	VacJ lipoprotein
t0473	fadL	40.5	1149.23		27	713.901	long-chain fatty acid outer membrane transporter
t0474	-	5	33.1246		2	13.7427	hypothetical protein
t04740	-	19.5	370.607		11	307.102	hypothetical protein
t04745	-	5.5	24.2205		3	19.8605	hypothetical protein
t0475	fadI	23.5	556.109		17	754.987	3-ketoacyl-CoA thiolase
t0476	fadJ	53.5	905.289		37	760.982	multifunctional fatty acid oxidation complex subunit alpha
t0477	-	6.5	28.4067		2	5.22722	phosphohistidine phosphatase
t0478	-	11.5	225.44		6	172.467	hypothetical protein
t0479	-	17	35.8055		6.5	8.96543	N5-glutamine S-adenosyl-L-methionine-dependent methyltransferase
t0480	aroC	10	20.2365		3.5	4.46783	chorismate synthase
t0481	mepA	8.5	143.653		5	324.588	penicillin-insensitive murein endopeptidase
t0482	yfcA	17	423.527		11	587.948	hypothetical protein
t0484	-	3	10.5215		0.5	4.4976	hypothetical protein
t0485	mnmC	36	540.243		22.5	313.118	5-methylaminomethyl-2-thiouridine methyltransferase
t0486	fabB	0	0		1	0.249866	3-oxoacyl-ACP synthase
t0487	-	10.5	53.2535		4.5	69.4359	hypothetical protein
t0488	-	16	177.685		8.5	98.1693	lipoprotein
t04885	-	7	45.8304		4	77.5832	hypothetical protein
t0489	-	16.5	330.187		12	131.714	hypothetical protein
t0490	-	1	0.562552		0	0	DNA-binding protein
t0491	-	13	195.559		7.5	316.639	bacteriophage protein
t04910	-	16	277.118		11.5	193.294	bifunctional sterol desaturase/short chain dehydrogenase
t0492	-	21	336.821		12.5	369.616	hypothetical protein
t0493	flk	25.5	570.878		18	209.246	flagella biosynthesis regulator
t0494	pdxB	23	284.236		12.5	213.571	erythronate-4-phosphate dehydrogenase
t0495	usg	3.5	1.88542		1.5	0.919571	semialdehyde dehydrogenase
t0496	truA	1.5	1.25695		0.5	0	tRNA pseudouridine synthase A
t0497	dedA	14	253.83		8.5	179.211	hypothetical protein
t0498	accD	0	0		0	0	acetyl-CoA carboxylase subunit beta
t04980	-	0	0		0	0	DNA binding protein
t04985	-	0	0		0.5	0.249866	hypothetical protein
t0499	folC	1	1.05918		1	0.249866	bifunctional folylpolyglutamate synthase/ dihydrofolate synthase
t04990	-	0	0		0	0	hypothetical protein
t04995	-	0.5	0.314237		0.5	0.229893	hypothetical protein
t0500	dedD	13	133.356		3.5	25.0771	hypothetical protein
t05000	-	0.5	0		0	0	hypothetical protein
t05005	-	0	0		0	0	hypothetical protein
t0501	cvpA	9.5	154.067		2	44.976	colicin V production protein
t05010	-	0	0		0	0	hypothetical protein
t05015	-	1	0		0.5	0	hypothetical protein
t0502	purF	25.5	509.758		13.5	540.665	amidophosphoribosyltransferase
t05020	-	1	0.562552		0.5	0.249866	conjugal transfer protein
t05025	-	0.5	0		0.5	0	hypothetical protein
t0503	-	44	635.734		28	527.675	transcriptional regulator
t05030	-	0	0		0	0	hypothetical protein
t05035	-	0	0		0	0	hypothetical protein
t0504	-	34.5	654.955		20	649.563	amino acid decarboxylase
t05040	-	0.5	0.314237		0	0	hypothetical protein
t05045	-	0	0		0.5	0.229893	hypothetical protein
t0505	-	43	415.359		26.5	663.515	amino acid transporter
t05050	-	0	0		0	0	hypothetical protein
t0506	-	34.5	676.042		22	683.205	hypothetical protein
t05060	-	0.5	0.248314		1	0.459786	hypothetical protein
t05065	-	2.5	0.810866		1.5	0.229893	hypothetical protein
t0507	-	33	682.162		23	512.626	amino acid permease
t0508	ubiX	1.5	2.00189		1	0.229893	3-octaprenyl-4-hydroxybenzoate carboxy-lyase
t0509	argT	18	423.479		11.5	489.253	lysine-arginine-ornithine-binding periplasmic protein
t0510	hisJ	11.5	385.722		7	377.974	histidine-binding periplasmic protein
t0511	hisQ	21	371.895		12	546.021	histidine transport system permease
t0512	hisM	23	483.623		14.5	399.477	histidine transport system permease
t05125	-	7.5	10.8709		2	2.74853	hypothetical protein
t0513	hisP	11	97.5192		4	15.292	histidine/lysine/arginine/ornithine transporter subunit
t0514	-	16	161.47		7.5	92.4314	hypothetical protein
t0515	-	23.5	443.838		18	892.684	glutathione-S transferase
t0516	-	10	206.043		7	62.3687	glutathione-S transferase
t0517	-	13	188.404		7.5	255.154	phosphodiesterase
t0518	-	5.5	212.831		3	238.408	hypothetical protein
t05185	-	38.5	524.634		23.5	307.827	cytochrome bd-II oxidase subunit 1
t0519	-	24	440.957		13.5	308.981	transcriptional regulator
t0520	-	10.5	170.864		7	102.827	sugar phosphotransferase subunit IIA
t0521	-	4	9.05138		1	9.67547	sugar phosphotransferase subunit IIB
t05210	-	5.5	24.6204		2.5	34.6136	hypothetical protein
t0522	ulaA	26.5	434.527		14	459.11	PTS system ascorbate-specific transporter subunit IIC
t0523	-	14	255.654		9	421.738	transketolase N-terminal section
t0524	-	33	521.877		22	468.689	transketolase C-terminal section
t0525	-	32.5	732.645		23	1060.32	hypothetical protein
t0526	pta	5	14.0946		1.5	6.97629	phosphate acetyltransferase
t05265	-	10.5	137.282		6.5	27.5061	beta-lactam resistance protein
t0527	ackA	3	0.628475		2.5	2.52882	acetate kinase
t0528	-	13.5	177.301		7.5	288.022	hypothetical protein
t05280	-	13.5	88.1427		9	37.0809	Tail collar domain-containing protein
t05285	-	11.5	107.316		6	55.253	Tail collar domain-containing protein
t0529	-	13	376.516		8.5	357.554	hypothetical protein
t05290	-	14	154.946		10	127.385	Tail collar domain-containing protein
t05295	-	17	151.148		9.5	198.608	transposase B subunit; phage-associated protein
t0530	-	8	217.545		7	159.01	phosphatase
t0531	-	35.5	1105.71		26.5	951.108	sodium/sulfate transporter
t0532	-	19	427.702		12.5	321.511	hypothetical protein
t0533	-	37.5	773.032		22.5	711.158	aminotransferase
t0534	lrhA	28.5	347.899		16.5	328.585	NADH dehydrogenase operon transcriptional regulator
t0535	-	1	9.40078		0.5	0.999466	hypothetical protein
t05355	-	9	72.1275		4.5	37.6311	acyl carrier protein
t0536	nuoA	5.5	14.2264		1.5	3.748	NADH dehydrogenase subunit A
t0537	nuoB	16.5	122.406		8	43.6283	NADH dehydrogenase subunit B
t0538	nuoC	22	63.2695		7	19.5303	bifunctional NADH:ubiquinone oxidoreductase subunit C/D
t0539	nuoE	6	25.517		1	57.2194	NADH dehydrogenase subunit E
t0540	nuoF	17	42.921		4	59.7001	NADH dehydrogenase I subunit F
t0541	nuoG	32.5	121.201		10.5	111.003	NADH dehydrogenase subunit G
t0542	nuoH	9	27.6002		4	25.8765	NADH dehydrogenase subunit H
t0543	nuoI	9.5	20.9111		4	26.5168	NADH dehydrogenase subunit I
t05435	-	21.5	155.776		10.5	82.9377	Region upstream of the artA pseudogene
t0544	nuoJ	7.5	17.2765		1	4.88767	NADH dehydrogenase subunit J
t05445	-	3	9.59855		0.5	23.4874	hypothetical protein
t0545	nuoK	2.5	3.07645		1.5	47.9544	NADH dehydrogenase subunit K
t0546	nuoL	20	71.9913		11	116.791	NADH dehydrogenase subunit L
t0547	nuoM	17	30.9909		6.5	20.1193	NADH dehydrogenase subunit M
t0548	nuoN	14.5	28.5231		5	63.7994	NADH dehydrogenase subunit N
t0549	-	28.5	471.559		21.5	396.877	receptor/regulator protein
t0550	-	16	210.627		9.5	112.723	ribonuclease Z
t05500	-	9.5	103.402		2.5	75.9034	anti-adapter protein IraM
t0551	-	12.5	256.194		8	590.103	hypothetical protein
t05510	-	5	17.0392		1.5	59.6312	hypothetical protein
t0552	-	9	112.212		6.5	81.7698	hypothetical protein
t0553	menF	30	715.775		21.5	342.157	menaquinone-specific isochorismate synthase
t0554	menD	25.5	294.393		15.5	129.204	2-succinyl-5-enolpyruvyl-6-hydroxy-3-cyclohexene-1-carboxylate synthase
t0555	yfbB	10.5	185.609		7	104.448	acyl-CoA thioester hydrolase
t0556	menB	12	124.065		5.5	154.905	naphthoate synthase
t0557	menC	7	175.039		4.5	134.991	O-succinylbenzoate synthase
t0558	menE	13.5	250.072		11	175.989	O-succinylbenzoic acid--CoA ligase
t0559	pmrD	7	108.476		3	97.408	polymyxin B resistance protein
t0560	-	10	214.844		5	132.036	hypothetical protein
t0561	-	5.5	84.3103		4	69.5953	hypothetical protein
t0562	arnT	48	1123.31		31	1294.48	4-amino-4-deoxy-L-arabinose transferase
t0563	-	17.5	467.131		11.5	755.386	hypothetical protein
t0564	-	51.5	954.857		36.5	918.067	bifunctional UDP-glucuronic acid decarboxylase/UDP-4-amino-4-deoxy-L-arabinose formyltransferase
t0565	pmrF	31	688.599		19	619.483	undecaprenyl phosphate 4-deoxy-4-formamido-L-arabinose transferase
t0566	-	23	386.075		18	323.578	UDP-4-amino-4-deoxy-L-arabinose--oxoglutarate aminotransferase
t0567	ais	11	46.0326		7.5	33.0533	Ais protein
t0568	-	18	184.412		7.5	165.697	hypothetical protein
t0569	-	13	161.527		10	191.352	hypothetical protein
t0570	-	23	252.118		13.5	262.609	competence damage-inducible protein A
t0571	-	15.5	337.492		10.5	155.169	transcriptional regulator
t0572	-	21	368.77		11.5	138.4	MR-MLE-family protein
t0573	-	33	574.728		23.5	557.005	transport protein
t0574	-	19	606.035		14.5	390.319	aldolase
t0575	-	6.5	28.8066		4	4.74746	hypothetical protein
t0576	-	9	14.6923		3.5	2.37882	deubiquitinase
t0577	-	1.5	2.25021		0.5	0.459786	hypothetical protein
t0578	glpC	31	307.652		20	246.966	sn-glycerol-3-phosphate dehydrogenase subunit C
t0579	glpB	27	394.936		18	540.496	anaerobic glycerol-3-phosphate dehydrogenase subunit B
t0580	glpA	29.5	354.915		18.5	236.48	sn-glycerol-3-phosphate dehydrogenase subunit A
t0581	glpT	30.5	629.274		20.5	810.545	sn-glycerol-3-phosphate transporter
t0582	glpQ	29.5	326.876		18.5	424.352	glycerophosphodiester phosphodiesterase
t0583	-	19.5	116.114		11.5	130.016	transcriptional regulator
t0584	-	25	176.47		14	234.533	transmembrane transport protein
t05840	-	5.5	114.578		4	146.345	hypothetical protein
t0585	yfaE	3	26.7696		2	9.97508	2Fe-2S ferredoxin
t0586	nrdB	0	0		0	0	ribonucleotide-diphosphate reductase subunit beta
t0587	nrdA	1.5	0.562552		0.5	0.249866	ribonucleotide-diphosphate reductase subunit alpha
t05875	-	0	0		0.5	0	hypothetical protein
t0588	ubiG	1	1.62173		1	0.499733	3-demethylubiquinone-9 3-methyltransferase
t05880	-	1.5	1.50526		1	3.748	hypothetical protein
t0589	-	9	59.5997		3	41.1387	hypothetical protein
t05900	-	2.5	194.384		1.5	183.659	hypothetical protein
t0591	-	18	74.9468		8.5	207.168	MR-MLE-family protein
t0592	gyrA	1.5	0.562552		1	0.249866	DNA gyrase subunit A
t0593	tnpA	0	0		0	0	insertion sequence element IS200 transposase
t0594	rcsC	64	831.491		36	535.658	hybrid sensory kinase in two-component regulatory system with RcsB and YojN
t05940	-	11	280.351		7	166.248	hypothetical protein
t0595	rcsB	13	58.9119		6.5	74.4226	transcriptional regulator RcsB
t0596	yojN	81.5	1006.32		49.5	983.072	phosphotransfer intermediate protein in two-component regulatory system with RcsBC
t0597	ompC	31	435.009		17.5	420.09	porin
t0598	yojL	16	155.392		6.5	71.2848	thiamine biosynthesis lipoprotein ApbE
t05980	-	8.5	178.571		6.5	301.075	hypothetical protein
t05985	-	2.5	74.5953		1.5	147.427	hypothetical protein
t0599	ada	12	205.417		7	273.7	ADA regulatory protein
t05990	-	8	174.527		4.5	364.44	hypothetical protein
t0600	alkB	13	344.348		7	211.12	AlkB protein
t0601	yojI	34	656.281		23	892.561	multidrug transporter membrane protein/ATP-binding protein
t0602	eco	10	251.652		6.5	165.188	ecotin
t0603	yojF	1.5	7.3791		0	0	assembly protein for periplasmic nitrate reductase
t06035	-	14.5	641.599		9.5	529.541	DNA replication/recombination/repair protein
t0604	napF	6	125.304		3	28.7554	ferredoxin-type protein
t06040	-	9	338.535		7	323.781	ATP-dependent RNA helicase-like protein
t06045	-	5	20.0651		1.5	0.249866	hypothetical protein
t0605	napA	49	993.284		32.5	1286.5	nitrate reductase catalytic subunit
t06050	-	5.5	143.673		2.5	36.4214	hypothetical protein
t06055	-	6.5	68.9104		3	80.7374	hypothetical protein TTC0453
t0606	napG	6	149.349		5.5	32.6937	quinol dehydrogenase periplasmic protein
t0607	napH	23.5	475.635		15	687.441	quinol dehydrogenase membrane protein
t0608	napB	11	276.42		6	247.199	citrate reductase cytochrome c-type subunit
t0609	napC	17	331.807		11.5	459.794	cytochrome c-type protein NapC
t06090	-	24	1863.62		16	2107.26	hypothetical protein
t0610	ccmA	0	0		0	0	cytochrome c biogenesis protein CcmA
t06100	-	5.5	520.991		4	751.845	hypothetical protein
t0611	ccmB	0	0		0	0	heme exporter protein B1
t0612	ccmC	0	0		0	0	heme exporter protein C1
t0613	ccmD	0	0		0	0	heme exporter protein D1
t06130	-	10	254.777		8.5	111.992	hypothetical protein
t06135	-	10.5	282.753		6.5	383.968	hypothetical protein
t0614	ccmE	0	0		0	0	cytochrome c-type biogenesis protein CcmE
t06145	-	36	2041.14		24	1484.64	ATP-dependent protease
t0615	ccmF	0	0		0	0	cytochrome c-type biogenesis protein F1
t06150	-	2	54.4555		1	2.2488	hypothetical protein
t0616	dsbE	0	0		0	0	thiol:disulfide interchange protein
t06160	-	5	48.3531		2.5	21.0291	hypothetical protein
t0617	ccmH	0	0		0	0	cytochrome c-type biogenesis protein H1
t0618	narP	22.5	390.367		11.5	282.46	transcriptional regulator NarP
t0619	-	6	41.1828		4.5	52.2644	hypothetical protein
t06195	-	7	822.869		5.5	803.429	hypothetical protein
t0620	-	11.5	110.99		8	109.626	virulence protein MsgA-like protein
t0623	sspH	48.5	1191.12		32.5	932.199	secreted effector protein
t0626	yejM	16	33.2521		3	6.97629	sulfatase
t0627	yejL	0	0		0	0	hypothetical protein
t0628	yejK	24	354.847		12	519.563	nucleoid-associated protein NdpA
t0629	-	22	372.787		12.5	134.472	hypothetical protein
t0630	rplY	0	0		0	0	50S ribosomal protein L25
t0631	yejH	34	723.745		20	841.274	helicase
t0632	yejD	18.5	212.541		5.5	177.995	16S rRNA pseudouridylate synthase A
t0633	bcr	32.5	875.39		23	803.752	bicyclomycin/multidrug efflux system
t0634	-	1	8.15479		0.5	55.2205	hypothetical protein
t0635	yejG	4	54.9169		1.5	6.99626	hypothetical protein
t06355	-	28	1044.33		17.5	1044.92	TRAP family 2,3-diketo-L-gulonate transporter substrate-binding protein
t0636	yejF	30	706.546		19	708.556	ABC transporter ATP-binding protein
t0637	yejE	29.5	411.977		17	198.918	binding-protein-dependent transporter
t06370	-	6	55.541		5	20.6794	hypothetical protein
t0638	yejB	29.5	356.034		19	322.217	binding-protein-dependent transporter
t0639	yejA	56.5	830.755		34.5	827.935	transport system periplasmic binding protein
t0640	rtn	48	834.704		31.5	683.346	hypothetical protein
t0641	spr	15.5	431.249		8.5	417.34	outer membrane lipoprotein
t0642	-	14	97.6445		6.5	32.7031	hypothetical protein
t0643	yeiR	19.5	281.588		10.5	516.711	hypothetical protein
t0644	yeiP	16	285.234		10	54.3123	elongation factor P
t0646	-	1.5	28.9275		0.5	0.229893	hypothetical protein
t06460	-	4.5	110.111		1.5	35.481	hypothetical protein
t0647	-	7	20.5353		1	16.5723	hypothetical protein
t0648	yeiO	27	410.311		18	350.833	sugar efflux transporter
t06480	-	3	88.4459		2.5	16.8116	hypothetical protein
t0649	fruK	13.5	120.984		7	119.02	1-phosphofructokinase
t0650	fruB	18.5	301.064		9	248.198	bifunctional PTS system fructose-specific transporter subunit IIA/HPr protein
t0651	fruA	29.5	574.143		18.5	437.214	PTS system fructose-specific transporter subunits IIBC
t0652	nfo	15.5	208.041		8.5	289.278	endonuclease IV
t0653	yeiH	26	286.137		17	593.699	hypothetical protein
t0654	yeiE	12.5	217.459		5.5	358.499	DNA-binding transcriptional regulator
t0655	lysP	31	200.752		14.5	155.864	lysine transporter
t0656	cirA	43.5	568.136		24.5	298.863	colicin I receptor
t0658	-	6.5	57.8352		4.5	38.2715	hydrolase
t0659	sdaC	25	423.211		14.5	369.497	L-serine dehydratase
t0660	-	7.5	69.6246		4.5	34.4134	DNA-binding protein
t0661	yeiG	23	263.883		15.5	182.399	esterase
t0662	folE	0.5	0.314237		1	0.689679	GTP cyclohydrolase I
t0663	yeiB	29	396.564		16	208.145	hypothetical protein
t0664	galS	13.5	183.036		8	86.6465	DNA-binding transcriptional regulator GalS
t0665	mglB	16	222.586		9	157.701	D-galactose-binding periplasmic protein
t06650	-	9	333.622		6.5	602.491	hypothetical protein
t0667	mglC	20.5	309.443		13.5	154.39	beta-methylgalactoside transporter inner membrane protein
t0669	-	19.5	163.059		11.5	135.703	oxidoreductase
t0670	-	6.5	38.2952		4.5	10.8347	hypothetical protein
t0671	sanA	29	264.925		12	108.684	hypothetical protein
t0672	cdd	18	312.827		10.5	204.849	cytidine deaminase
t06725	-	4	34.7815		3	33.2326	hypothetical protein
t0673	yohK	18.5	547.482		11	166.017	hypothetical protein
t0674	yohJ	17	312.632		12	199.832	hypothetical protein
t0675	-	26.5	419.145		14.5	367.318	transcriptional regulator
t0676	-	20.5	364.18		11	215.901	n-hydroxybenzoate transporter
t0677	-	22.5	580.121		16.5	821.081	gentisate 1,2-dioxygenase
t0678	-	11	490.194		6	247.083	FAA-hydrolase-family protein
t0679	-	18	435.477		12.5	302.36	glutathione-S-transferase-family protein
t0680	-	27	441.353		17.5	460.553	salicylate hydroxylase
t0681	yohI	18	251.535		11	166.935	tRNA-dihydrouridine synthase C
t0682	-	7.5	33.4191		4.5	19.1301	hypothetical protein
t0683	yohG	21.5	371.227		13	335.749	multidrug resistance outer membrane protein MdtQ
t0684	yohF	18	290.38		10.5	133.703	acetoin dehydrogenase
t0685	yohD	15.5	247.345		10	118.181	hypothetical protein
t0686	yohC	15	380.338		9.5	545.728	hypothetical protein
t0688	dld	40	714.228		27.5	729.431	D-lactate dehydrogenase
t0689	bglX	52	685.434		32	507.14	periplasmic beta-glucosidase
t0690	yehZ	15	138.586		7	87.8735	periplasmic protein
t0691	yehX	14	245.209		8	556.554	ABC transporter ATP-binding protein
t0692	yehY	19.5	267.12		12.5	175.662	permease transmembrane protein
t0693	yehW	13	234.307		8.5	152.802	permease transmembrane protein
t0694	-	1.5	8.38773		0.5	1.24933	hypothetical protein
t0695	yehV	17.5	540.881		12	243.935	transcriptional regulator
t0696	yehU	43.5	614.414		26.5	660.772	two-component system sensor kinase
t0697	yehT	14	258.675		9	317.923	two-component response-regulatory protein YehT
t0698	yehS	12.5	184.374		9	131.217	hypothetical protein
t0699	-	27	247.833		17.5	265.159	lipoprotein
t0700	yehR	11	95.6932		6	16.1321	lipoprotein
t0701	metG	4.5	21.3616		3	13.4532	methionyl-tRNA synthetase
t0702	mrp	22.5	164.393		12	139.152	ATPase
t0703	yehE	4	46.0589		1.5	13.913	hypothetical protein
t0704	stcA	6	27.7628		1	5.2472	fimbrial subunit protein
t0705	stcB	2.5	2.74684		1	2.75871	fimbrial chaperone protein
t0707	stcD	13	50.2693		2.5	102.592	hypothetical protein
t0708	yohN	13.5	134.327		6.5	112.384	hypothetical protein
t0709	-	14.5	381.588		10.5	313.203	hydroxyethylthiazole kinase
t0710	thiD	14	255.26		8.5	247.702	phosphomethylpyrimidine kinase
t0711	-	12.5	120.061		3	41.6278	GntR family transcriptional regulator
t0712	-	18	361.536		10.5	281.77	sugar kinase
t0713	-	23.5	211.944		13	95.9021	hydrolase
t0714	-	41.5	633.519		18	625.793	nucleoside permease
t0715	fbaB	25	397.794		16.5	289.388	fructose-bisphosphate aldolase
t0717	-	4	45.5162		2	48.4741	hypothetical protein
t0718	-	6	51.0911		3.5	6.02695	hypothetical protein
t0719	-	4	12.3915		2	2.74853	hypothetical protein
t0720	-	30	381.555		17	293.932	protease
t0721	-	11	111.781		5.5	63.4868	hypothetical protein
t0722	-	1.5	1.19103		1	0.229893	hypothetical protein
t0723	-	0	0		0.5	0	hypothetical protein
t0724	-	0	0		0	0	hypothetical protein
t0727	-	0.5	0.314237		0.5	0.249866	hypothetical protein
t0728	-	2	6.98356		0.5	2.9984	hypothetical protein
t0729	-	2	2.44798		1.5	1.60925	hypothetical protein
t0730	-	2	4.81465		0.5	0.229893	hypothetical protein
t0731	-	4	45.9359		2.5	102.396	hypothetical protein
t0732	-	2	0.314237		1	0	hypothetical protein
t0733	-	3.5	26.6267		1.5	11.6944	hypothetical protein
t0734	-	0.5	0		0.5	0	hypothetical protein
t0735	-	3	1.19103		1	0.229893	hypothetical protein
t0736	-	14	152.801		6.5	76.2504	hypothetical protein
t0737	-	42.5	406.094		25	266.846	hypothetical protein
t0738	-	9.5	125.185		6	61.5189	hypothetical protein
t0741	baeR	16.5	123.036		11	292.66	DNA-binding transcriptional regulator BaeR
t0742	baeS	35	518.233		21	420.712	signal transduction histidine-protein kinase BaeS
t0743	yegB	41	940.939		28.5	725.649	multidrug efflux system protein MdtE
t0744	-	67	1113.94		45	915.454	multidrug efflux system subunit MdtC
t0745	yegN	59.5	1229.54		35.5	1461.42	multidrug efflux system subunit MdtB
t0746	-	17	226.759		9.5	185.935	multidrug efflux system subunit MdtA
t0747	yegD	31.5	557.849		20.5	370.056	chaperone
t0748	alkA	11.5	58.5252		3.5	7.64599	3-methyl-adenine DNA glycosylase
t0749	yegE	87	1447.34		49.5	1275.79	hypothetical protein
t0750	udk	22	313.302		14.5	353.863	uridine kinase
t0751	dcd	7	11.6971		0.5	0	deoxycytidine triphosphate deaminase
t0752	asmA	22.5	93.788		7	103.041	assembly protein
t0753	yegH	27	258.512		11.5	186.004	hypothetical protein
t0754	wza	23	235.415		14	159.001	polysaccharide export protein
t0755	wzb	6.5	90.7379		3	129.466	tyrosine phosphatase
t0756	wzc	42.5	780.602		27.5	614.412	tyrosine kinase
t0757	wcaA	28	515.678		18	566.597	glycosyl transferase
t0758	wcaB	8.5	134.489		3	99.7171	colanic acid biosynthesis acetyltransferase WcaB
t0759	wcaC	19.5	222.619		14	210.934	glycosyl transferase
t0761	wcaE	12	139.243		5.5	54.5715	glycosyl transferase
t0762	wcaF	9	43.9361		6.5	60.3193	colanic acid biosynthesis acetyltransferase WcaF
t0763	gmd	21	150.384		12	185.565	GDP-mannose 4,6-dehydratase
t0764	wcaH	4	76.74		2.5	67.2642	O-antigen biosynthesis protein
t0765	fcl	10.5	129.099		4.5	20.6896	GDP-fucose synthetase
t0766	wcaI	18.5	376.303		13.5	336.138	glycosyl transferase
t0767	manC	17	263.164		8	121.589	mannose-1-phosphate guanylyltransferase
t0768	manB	20	197.056		8.5	139.61	phosphomannomutase
t0769	wcaJ	28	410.188		17.5	680.694	UDP-glucose lipid carrier transferase
t0770	wzxC	27.5	400.733		17.5	137	colanic acid exporter
t0772	-	8.5	162.12		5.5	108.607	glycosyl transferase
t0773	wcaM	26	276.997		16	177.612	colanic acid biosynthesis protein
t0774	galF	15.5	291.615		8	158.402	UTP-glucose-1-phosphate uridylyltransferase
t0775	rfbB	23.5	136.634		14.5	96.6921	dTDP-glucose 4,6 dehydratase
t0776	rfbD	17	91.2652		6	105.069	dTDP-4-dehydrorhamnose reductase
t0777	rfbA	13.5	48.8497		7	24.0773	TDP-glucose pyrophosphorylase
t0778	rfbC	5.5	12.0114		2.5	7.91583	dTDP-4-dehydrorhamnose 3,5-epimerase
t0779	rfbI	21	92.7838		12.5	43.2676	CDP-6-deoxy-delta-3,4-glucoseen reductase
t0780	rfbF	17	65.4428		5	46.7164	glucose-1-phosphate cytidylyltransferase
t0781	rfbG	25	84.8025		9	48.3543	CDP-glucose 4,6-dehydratase
t0782	rfbH	22	97.2886		9.5	68.9048	dehydratase RfbH
t0783	rfbS	6	5.31128		1.5	0.459786	paratose synthase
t0784	rfbE	7.5	13.1365		0.5	6.74639	CDP-tyvelose-2-epimerase
t0785	rfbX	1	0		2.5	0.749599	O-antigen transporter
t0786	rfbV	2	1.05918		0.5	0.229893	glycosyl transferase
t0787	rfbU	4	3.50716		1.5	0.229893	glycosyl transferase
t0788	rfbN	2	2.5139		0.5	0.229893	rhamnosyltransferase
t0789	rfbM	6	7.85593		2.5	7.47602	mannose-1-phosphate guanylyltransferase
t0790	rfbK	8	7.8098		3	4.66757	phosphomannomutase
t0791	rfbP	4.5	5.19481		1	1.62922	undecaprenyl-phosphate galactosephosphotransferase
t0792	gnd	33	207.995		19	323.758	6-phosphogluconate dehydrogenase
t0793	ugd	23.5	110.377		9	58.6618	UDP-glucose 6-dehydrogenase
t0794	cld	18.5	162.892		11	155.94	polysaccharide chain length regulator
t0795	hisI	10.5	180.458		6.5	130.224	bifunctional phosphoribosyl-AMP cyclohydrolase/phosphoribosyl-ATP pyrophosphatase
t0796	hisF	14.5	129.572		7	58.6211	imidazole glycerol phosphate synthase subunit HisF
t0797	hisA	17	249.27		13	246.854	1-(5-phosphoribosyl)-5-[(5-phosphoribosylamino)methylideneamino] imidazole-4-carboxamide isomerase
t0798	hisH	12	172.141		8.5	90.8746	imidazole glycerol phosphate synthase subunit HisH
t0799	hisB	27.5	322.716		13	165.146	imidazole glycerol-phosphate dehydratase/histidinol phosphatase
t0800	hisC	26	388.266		18.5	549.687	histidinol-phosphate aminotransferase
t0801	hisD	18.5	278.123		10.5	180	histidinol dehydrogenase
t0802	hisG	15	285.592		10	352.179	ATP phosphoribosyltransferase
t0803	hisL	1	26.4949		0.5	116.938	his operon leader peptide
t0804	-	16.5	388.521		12	185.107	hypothetical protein
t0805	-	20	375.576		13	336.643	transcriptional regulator
t0806	yeeF	28.5	589.915		18	360.536	amino acid transporter protein
t0807	sbcB	31	219.153		17	252.991	exonuclease I
t0809	phsA	52.5	829.547		36.5	580.945	thiosulfate reductase
t0810	phsB	13	151.443		6.5	65.0761	thiosulfate reductase electron transport protein
t0811	phsC	21	453.659		16.5	507.047	thiosulfate reductase cytochrome subunit B
t0813	sbmC	8.5	67.0096		4	31.025	DNA gyrase inhibitor
t0814	yeeA	28.5	434.571		14.5	256.09	hypothetical protein
t0815	-	4	41.0619		3.5	115.463	hypothetical protein
t0816	pduX	18.5	184.948		10	85.7774	hypothetical protein
t0817	-	27	539.032		17	336.422	propionate kinase
t0818	pduV	8.5	105.259		6	81.7075	propanediol utilization protein PduV
t0819	-	11	151.606		8	86.8756	propanediol utilization protein PduU
t0820	pduT	7.5	126.249		3.5	51.1827	propanediol utilization protein PduT
t0821	pduS	14	266.786		7.5	343.351	ferredoxin
t0822	pduQ	16	172.255		7	77.3631	propanol dehydrogenase
t0823	pduP	27.5	521.259		19	497.334	CoA-dependent proprionaldehyde dehydrogenase
t0824	pduO	15.5	192.019		7	127.724	hypothetical protein
t0826	pduM	5	91.4609		3	53.4127	hypothetical protein
t0827	pduL	11	281.157		7	319.875	hypothetical protein
t0828	pduK	4.5	76.7202		3	10.6847	propanediol utilization protein PduK
t0829	pduJ	8	96.8996		4.5	34.2117	propanediol utilization protein PduJ
t0830	pduH	3	56.7166		3	46.3075	PduH protein
t0831	pduG	26	612.815		17	624.135	PduG protein
t0832	pduE	11	119.56		6.5	167.738	diol dehydratase small subunit
t0833	pduD	12	192.105		9	100.05	diol dehydratase medium subunit
t0834	pduC	22	367.149		10.5	162.127	glycerol dehydratase large subunit
t0835	pduB	10	77.8651		3.5	30.0443	propanediol utilization protein PduB
t0836	pduA	3.5	15.1428		1	1.24933	propanediol utilization protein PduA
t0837	pduF	19	273.576		13	208.161	propanediol diffusion facilitator
t0838	pocR	16	35.5528		7.5	19.6396	pdu/cob regulatory protein PocR
t0839	cbiB	19.5	235.142		10	142.238	cobalamin biosynthesis protein
t0840	cbiA	32	384.812		18	188.218	cobyrinic acid a,c-diamide synthase
t0842	cbiD	24.5	533.073		15	338.082	cobalt-precorrin-6A synthase
t0843	cbiE	6.5	59.4327		2.5	13.5034	cobalt-precorrin-6Y C(5)-methyltransferase
t0844	cbiT	8	106.3		3.5	69.636	cobalt-precorrin-6Y C(15)-methyltransferase
t0845	cbiF	18	559.205		11.5	367.599	precorrin-4 C11-methyltransferase
t0846	cbiG	22	289.371		14.5	158.533	cobalamin biosynthesis protein CbiG
t0847	cbiH	10	113.792		5	40.8289	precorrin-3B C17-methyltransferase
t0850	cbiL	15	290.382		9	477.783	cobalt-precorrin-2 C(20)-methyltransferase
t0852	cbiN	8	142.614		3.5	37.7212	cobalt transport protein CbiN
t0853	cbiQ	9.5	209.37		5.5	138.581	cobalt transport protein CbiQ
t0854	cbiO	13.5	299.212		9.5	462.057	cobalt transporter ATP-binding subunit
t0855	cbiP	30.5	527.865		20	492.914	cobyric acid synthase
t0856	cobU	13	436.408		8	285.937	adenosylcobinamide kinase
t0857	cobS	15	177.744		11	182.095	cobalamin synthase
t0858	cobT	17.5	298.471		11.5	252.196	nicotinate-nucleotide--dimethylbenzimidazole phosphoribosyltransferase
t0859	erfK	34.5	588.693		20.5	512.742	hypothetical protein
t0860	-	1	5.88921		0.5	23.7373	hypothetical protein
t0862	-	35.5	481.369		18.5	281.771	hypothetical protein
t0865	-	9	95.3855		5.5	52.3329	hypothetical protein
t0866	-	13	216.699		8.5	93.4822	hypothetical protein
t0867	-	9.5	102.455		7	156.749	hypothetical protein
t0868	amn	32.5	316.295		18.5	238.752	AMP nucleosidase
t0869	-	0	0		0.5	0	hypothetical protein
t0871	-	0	0		0.5	0	hypothetical protein
t0874	-	2.5	98.9015		2	135.891	hypothetical protein
t0875	-	3	14.8593		0.5	0	hypothetical protein
t0877	-	18.5	271.508		10	258.295	hypothetical protein
t0879	-	7	111.801		3.5	39.6696	hypothetical protein
t0880	umuD	10.5	102.327		7	93.6439	DNA polymerase V subunit UmuD
t0881	umuC	27	181.361		14	194.071	DNA polymerase V subunit UmuC
t0882	cspB	1	6.86709		0.5	2.52882	cold shock protein
t0883	ompS	51.5	819.091		33.5	621.043	outer membrane protein S1
t0884	-	9	134.635		3.5	18.2403	hypothetical protein
t0885	yedJ	10	152.643		7	67.966	hypothetical protein
t0886	dcm	27.5	248.514		12.5	130.804	DNA cytosine methylase
t0887	vsr	8	84.2048		4.5	85.9458	patch repair protein
t0888	yedA	26.5	393.43		17	192.936	hypothetical protein
t0890	-	4	75.1117		2	46.4752	hypothetical protein
t0891	-	50.5	905.071		34	824.311	hypothetical protein
t0892	-	11.5	192.494		5.5	123.807	mannosyl-3-phosphoglycerate phosphatase
t0893	yodD	6	61.4852		3.5	76.5813	hypothetical protein
t0894	dsrB	3	12.7058		0.5	1.74907	hypothetical protein
t0895	rcsA	10	21.6055		4	8.25578	colanic acid capsullar biosynthesis activation protein A
t0896	fliR	11.5	30.1295		2	3.22829	flagellar biosynthesis protein FliR
t0897	fliQ	5.5	14.3627		0	0	flagellar biosynthesis protein FliQ
t0898	fliP	8.5	41.6288		3	182.694	flagellar biosynthesis protein FliP
t0899	fliO	3.5	6.33529		0.5	4.74746	flagellar biosynthesis protein FliO
t0900	fliN	11.5	44.5537		4	37.0621	flagellar motor switch protein FliN
t0901	fliM	17.5	77.2783		4.5	19.2499	flagellar motor switch protein FliM
t0902	fliL	9	76.6829		3.5	74.394	flagellar basal body protein FliL
t0903	fliK	13	99.185		6	220.946	flagellar hook-length control protein
t0904	fliJ	3	13.6881		0.5	3.748	flagellar biosynthesis chaperone
t0905	fliI	10	31.7864		2	9.30537	flagellum-specific ATP synthase
t0906	fliH	6.5	29.0351		1	2.72856	flagellar assembly protein H
t0907	fliG	11.5	43.3209		3.5	35.2233	flagellar motor switch protein G
t0908	fliF	16.5	58.2		4	10.7544	flagellar MS-ring protein
t0909	fliE	5.5	12.108		2.5	3.41824	flagellar hook-basal body protein FliE
t0910	-	9	62.8125		4.5	264.286	hypothetical protein
t0911	yedF	8	31.0063		5	15.4518	hypothetical protein
t0912	yedE	26	216.446		14	123.697	hypothetical protein
t0913	yedD	8	119.114		5	98.5923	hypothetical protein
t0914	amyA	41	424.843		29	578.412	cytoplasmic alpha-amylase
t0915	fliT	9.5	54.9982		5.5	15.2023	flagellar biosynthesis protein FliT
t0916	fliS	5.5	8.81844		0.5	1.37936	flagellar protein FliS
t0917	fliD	26.5	42.8154		5.5	66.4187	flagellar capping protein
t0918	fliC	36.5	104.254		6.5	34.9723	flagellin
t0920	fliA	10	36.8955		2.5	9.49493	flagellar biosynthesis sigma factor
t0921	fliZ	13	141.717		8.5	197.654	flagella biosynthesis protein FliZ
t0922	fliY	14.5	299.717		11	231.97	cystine transporter subunit
t0923	-	20.5	275.58		13.5	275.684	D-cysteine desulfhydrase
t0924	yecS	17	153.405		13	167.01	ABC transporter membrane protein
t0925	-	15	79.6187		8.5	41.6999	amino-acid ABC transporter ATP-binding protein YecC
t0926	sdiA	14	131.716		6	27.0165	DNA-binding transcriptional activator SdiA
t0927	yecF	2	30.6811		1.5	14.5725	hypothetical protein
t0928	-	7.5	73.3493		5	27.4058	hypothetical protein
t0929	sirA	12	131.815		7	96.5319	response regulator
t0930	uvrC	47.5	493.789		23	360.622	excinuclease ABC subunit C
t0931	pgsA	0	0		0.5	0	phosphatidylglycerophosphate synthetase
t0937	-	44.5	226.126		20.5	114.202	hypothetical protein
t0940	yecA	9.5	76.4917		6.5	76.4521	hypothetical protein
t0941	tyrP	27.5	353.962		18	250.035	tyrosine-specific transport protein
t0942	yecH	3	47.7862		3	39.8196	hypothetical protein
t0943	ftnA	13	112.277		6.5	19.3697	ferritin
t0944	-	12.5	97.9807		6	64.0763	lipoprotein
t0945	yecI	12	58.3647		7	58.072	ferritin
t0946	-	13.5	170.348		12	99.1187	hypothetical protein
t0948	otsB	15.5	232.002		7.5	165.855	trehalose-6-phosphate phosphatase
t0949	otsA	36.5	318.932		19.5	232.236	trehalose-6-phosphate synthase
t0952	flhD	8	37.0515		2	56.1608	transcriptional activator FlhD
t0953	flhC	7.5	41.0619		2.5	63.3662	transcriptional activator FlhC
t0954	motA	12.5	32.5467		5	35.7011	flagellar motor protein MotA
t0955	motB	8.5	19.3092		1	3.99786	flagellar motor protein MotB
t0956	cheA	34.5	1867.56		31	1812.43	chemotaxis protein CheA
t0957	cheW	15	1080.21		13.5	849.743	purine-binding chemotaxis protein
t0958	tar	19.5	772.942		17.5	626.695	methyl-accepting chemotaxis protein II
t0959	cheR	25.5	1107.7		23	1583.97	chemotaxis methyltransferase CheR
t0960	cheB	17.5	404.666		14.5	461.478	chemotaxis-specific methylesterase
t0961	cheY	7	185.532		5.5	59.4894	chemotaxis regulatory protein CheY
t0962	cheZ	4	28.8725		2	5.08741	chemotaxis regulator CheZ
t0963	flhB	14.5	47.918		2	2.9984	flagellar biosynthesis protein FlhB
t0964	flhA	25	65.2099		6.5	151.819	flagellar biosynthesis protein FlhA
t0965	flhE	5	21.9901		1	37.9797	flagellar protein FlhE
t0966	-	27.5	477.749		18.5	467.159	hypothetical protein
t0968	argS	1	12.8881		2	10.1247	arginyl-tRNA synthetase
t0969	-	13	90.9752		7	82.9095	hypothetical protein
t0970	cutC	27	327.937		18	138.182	copper homeostasis protein CutC
t0971	-	17	173.519		12	196.564	hypothetical protein
t0972	-	18	155.203		9	107.254	hypothetical protein
t0973	-	14.5	189.004		9	190.561	hypothetical protein
t0974	yecE	17	287.205		10.5	228.869	hypothetical protein
t0975	yecD	16.5	211.97		8	119.42	hypothetical protein
t0976	aspS	1	0		0	0	aspartyl-tRNA synthetase
t0977	ntpA	6	73.947		4	36.0309	dATP pyrophosphohydrolase
t0978	yebC	8.5	45.7139		2.5	8.76569	hypothetical protein
t0979	ruvC	0	0		0	0	Holliday junction resolvase
t0980	yebB	17.5	152.79		11.5	98.4921	hypothetical protein
t0981	-	6.5	10.4907		2	0.979492	hypothetical protein
t0982	ruvA	0.5	0		0	0	Holliday junction DNA helicase RuvA
t0983	ruvB	0.5	0.496629		1.5	0.979492	Holliday junction DNA helicase RuvB
t0984	znuB	18.5	242.682		8.5	265.488	high-affinity zinc transporter membrane protein
t0985	znuC	15.5	131.611		9.5	179.233	high-affinity zinc transporter ATPase
t0986	znuA	18.5	535.198		12.5	473.523	high-affinity zinc transporter periplasmic protein
t0987	yebA	28.5	469.023		19	560.086	hypothetical protein
t0988	msbB	1	0.744943		1	0.709652	lipid A biosynthesis (KDO)2-(lauroyl)-lipid IVA acyltransferase
t0989	pykA	24.5	339.221		15	726.678	pyruvate kinase
t0990	hexR	18.5	362.044		12.5	358.385	DNA-binding transcriptional regulator HexR
t0991	zwf	26	235.298		13.5	220.748	glucose-6-phosphate 1-dehydrogenase
t0992	edd	34.5	469.586		26	376.364	phosphogluconate dehydratase
t0993	-	3.5	2.63037		0	0	keto-hydroxyglutarate-aldolase/keto-deoxy-phosphogluconate aldolase
t0994	purT	22.5	356.308		15	378.963	phosphoribosylglycinamide formyltransferase 2
t0995	yebG	9	77.0037		4	205.224	DNA damage-inducible protein YebG
t0996	yebF	4	9.74577		2	6.45697	hypothetical protein
t0997	yebE	18.5	220.786		10.5	158.219	hypothetical protein
t0998	opdB	66.5	1046.77		45.5	700.906	protease 2
t0999	exoX	30	458.311		19	499.908	exodeoxyribonuclease X
t1000	-	23.5	340.414		15.5	135.222	hypothetical protein
t1001	holE	5.5	70.5167		2.5	27.1567	DNA polymerase III subunit theta
t1002	-	5	104.45		2	113.34	hypothetical protein
t1003	-	19	382.889		13.5	535.834	cation transporter
t1004	-	7.5	60.0216		2	31.9829	hypothetical protein
t1005	-	2	55.3476		1	17.7405	hypothetical protein
t1009	-	5	11.0533		0.5	0.749599	DNA-binding protein
t1010	-	5	46.4742		3	80.0979	hypothetical protein
t1011	-	40	320.492		22.5	278.266	hypothetical protein
t1012	yjcS	60.5	818.544		40	856.008	hydrolase
t1013	-	5	23.3283		2.5	2.37882	hypothetical protein
t1014	-	8.5	16.2635		2	2.47869	hypothetical protein
t1015	-	1.5	2.87868		1	0	hypothetical protein
t1016	-	16.5	32.4962		2.5	68.4634	hypothetical protein
t1018	-	10	127.796		5	146.35	hypothetical protein
t1019	-	6.5	19.7706		2	13.9534	hypothetical protein
t1020	-	8.5	94.4076		5	24.9972	acetyltransferase
t1021	-	11.5	118.54		7	75.4542	hypothetical protein
t1022	-	3.5	11.763		1.5	23.2176	hypothetical protein
t1024	-	3.5	29.156		1.5	18.0805	hypothetical protein
t1025	pphA	8.5	36.1154		7	48.4949	serine/threonine protein phosphatase 1
t1026	-	7	98.6136		4.5	139.216	hypothetical protein
t1027	-	5	37.5899		3	49.9545	hypothetical protein
t1028	yebU	30	258.348		18.5	241.908	rRNA (cytosine-C(5)-)-methyltransferase RsmF
t1029	-	61	711.27		35	530.181	leucyl aminopeptidase
t1030	-	36	428.634		16.5	341.858	hypothetical protein
t1031	-	8.5	239.821		7	115.971	free methionine-(R)-sulfoxide reductase
t1032	proP	6	14.1451		2.5	9.18514	solute/DNA competence effector
t1033	prc	3.5	0.876789		2.5	3.6681	carboxy-terminal protease
t1034	htpX	18.5	133.81		12	212.178	heat shock protein HtpX
t1036	kdgR	15.5	130.973		9	151.8	transcriptional regulator KdgR
t1037	-	3.5	14.0484		1.5	3.94813	hypothetical protein
t1038	-	5	19.0916		2.5	12.8137	hypothetical protein
t1039	-	3	22.6185		2	14.7229	hypothetical protein
t1040	-	6.5	205.978		4.5	53.8219	hypothetical protein
t1041	cspC	3.5	55.9256		3	78.9124	cold shock-like protein CspC
t1042	ftsI	46	478.529		27.5	521.238	penicillin-binding protein
t1043	rrmA	15	252.12		10	144.456	23S rRNA methyltransferase
t1044	-	10	70.3013		4.5	51.035	hypothetical protein
t1045	-	16.5	237.153		11	224.482	hypothetical protein
t1046	manZ	18	209.098		10	156.132	PTS system mannose-specific transporter subunit IID
t1047	manY	13	97.7016		7.5	31.9931	phosphotransferase enzyme II subunit C
t1048	manX	23	356.445		14	262.432	PTS system mannose-specific transporter IIAB
t1049	-	29	272.967		17.5	178.75	hypothetical protein
t1050	-	44	379.65		21	325.008	hypothetical protein
t1051	sdaA	38	520.785		22	617.924	L-serine deaminase 1
t1052	-	5	22.3549		3	6.65671	hypothetical protein
t1053	pabB	33.5	408.786		19	309.971	para-aminobenzoate synthase component I
t1054	-	3.5	25.0863		1	4.24773	hypothetical protein
t1055	-	16	253.693		9	139.857	hypothetical protein
t1056	-	31	285.816		19	150.965	ATP-dependent helicase
t1057	-	0	0		0	0	hypothetical protein
t1058	-	10	117.36		5.5	31.1546	lipoprotein
t1059	fadD	36.5	536.404		24	446.313	long-chain-fatty-acid--CoA ligase
t1060	rnd	17.5	280.412		12.5	172.514	ribonuclease D
t1061	minE	0	0		0	0	cell division topological specificity factor MinE
t1062	minD	10	57.7099		5	9.47495	cell division inhibitor MinD
t1063	minC	9.5	33.0345		2.5	19.8695	septum formation inhibitor
t1064	-	8	158.765		5.5	112.992	hypothetical protein
t1065	-	12	217.117		9	171.134	hypothetical protein
t1066	-	8	124.829		4	46.0271	hypothetical protein
t1067	-	1	1.57119		0.5	1.83914	hypothetical protein
t1068	-	4	46.6918		2	10.7744	hypothetical protein
t1069	-	6	99.5915		4.5	185.97	hypothetical protein
t1070	dsbB	12	66.5635		4.5	22.5984	disulfide bond formation protein B
t1071	nhaB	42	543.693		23	676.707	sodium/proton antiporter
t1072	fadR	17	96.2162		6.5	43.0092	fatty acid metabolism regulator
t1073	-	46.5	648.928		33	539.548	SpoVR family protein
t1074	dadA	29	287.697		16	428.721	D-amino acid dehydrogenase small subunit
t1075	dadX	21	224.957		10	150.915	alanine racemase
t1076	-	43.5	509.081		20	272.95	potassium/proton antiporter
t1077	ldcA	16	123.3		8	44.448	L,D-carboxypeptidase A
t1078	mltE	11	171.686		8.5	109.376	membrane-bound lytic murein transglycosylase E
t1079	-	20	97.939		9	111.127	hypothetical protein
t1080	-	4	8.12404		0.5	0.229893	hypothetical protein
t1082	gdhA	17.5	204.626		13	180.423	glutamate dehydrogenase
t1083	appB	26	289.226		11	139.511	cytochrome oxidase subunit II
t1085	hyaF	10.5	182.544		5.5	173.505	hydrogenase-1 operon protein HyaF
t1086	hyaE	6.5	94.0605		3.5	67.4749	hydrogenase-1 operon protein HyaE
t1087	hyaD	15.5	272.827		11.5	115.391	hydrogenase 1 maturation protease
t1088	hyaC	19	309.812		13	478.773	hydrogenase 1 b-type cytochrome subunit
t1089	-	34	541.722		20.5	363.87	hydrogenase 1 large subunit
t1091	-	3.5	85.8265		5.5	300.468	hypothetical protein
t1092	-	8.5	5.57497		2	2.9984	GTP-dependent nucleic acid-binding protein EngD
t1093	pth	3	4.00379		1	0.249866	peptidyl-tRNA hydrolase
t1094	-	3.5	28.1672		3	25.7077	hypothetical protein
t1095	-	29	362.235		16.5	238.329	sulfate transporter YchM
t1096	prsA	1	0.314237		0.5	0	ribose-phosphate pyrophosphokinase
t1097	ipk	0.5	0.942712		0.5	0	4-diphosphocytidyl-2-C-methyl-D-erythritol kinase
t1098	lolB	0	0		0	0	molecular chaperone LolB
t1099	hemA	0	0		1	0.229893	glutamyl-tRNA reductase
t1100	prfA	0	0		0	0	peptide chain release factor 1
t1101	hemK	10	22.4867		9.5	69.6144	N5-glutamine S-adenosyl-L-methionine-dependent methyltransferase
t1102	-	8.5	89.8874		5	42.1193	transcriptional regulator
t1103	-	6.5	13.1716		2	5.9968	transcriptional regulator
t1104	kdsA	0	0		0	0	2-dehydro-3-deoxyphosphooctonate aldolase
t1105	tnpA	0	0		0	0	insertion sequence element IS200 transposase
t1106	-	7	6.37046		2	3.04853	bacteriophage protein
t1107	-	5.5	11.8136		2.5	5.77709	toxin subunit
t1108	-	7.5	22.2186		2	1.24933	toxin subunit
t1109	-	10	46.9907		5	11.9642	hypothetical protein
t1110	-	2.5	28.9736		2.5	247.938	hypothetical protein
t1111	cdtB	22	125.126		12	83.5474	toxin-like protein
t1113	msgA	7	24.8687		2	9.56542	virulence protein
t1114	envE	12.5	193.169		4.5	111.102	lipoprotein
t1115	cspH	5	29.8702		2.5	2.95845	cold shock protein
t1116	pagD	5	5.50905		2	6.10685	outer membrane virulence protein
t1117	-	0	0		0	0	hypothetical protein
t1118	-	1	3.639		0	0	hypothetical protein
t1119	pagC	10	29.9734		4.5	21.599	outer membrane invasion protein
t1120	-	11	53.3567		5.5	69.0532	hypothetical protein
t1122	-	2	3.42586		1	0.749599	hypothetical protein
t1123	-	11	42.5364		5.5	43.127	lysozyme inhibitor
t1126	-	1.5	3.07645		0.5	0.999466	lipoprotein
t1127	-	6	26.3081		1.5	21.4885	hypothetical protein
t1128	-	9	51.4559		5	26.2176	heat shock protein
t1129	-	2	10.9566		1.5	1.70912	hypothetical protein
t1130	-	28.5	176.195		14	95.4235	hypothetical protein
t1131	-	18.5	98.9124		8	69.6262	cytochrome
t1132	-	6.5	22.9987		5	28.0857	lipoprotein
t1133	-	39.5	471.401		24.5	567.994	substrate-binding transport protein
t1134	-	14	297.019		9.5	128.454	inner membrane transport protein
t1135	-	16	204.54		10	134.543	inner membrane transport protein
t1136	-	16.5	249.002		9.5	232.014	ABC transport ATP-binding protein
t1137	-	9	146.857		7.5	132.84	ABC transport ATP-binding subunit
t1138	-	43	598.342		27.5	775.144	hypothetical protein
t1139	-	7	62.0938		3.5	27.076	hypothetical protein
t1141	-	19	172.319		11	183.414	hypothetical protein
t1142	aadA	19.5	139.739		12	93.4336	aminoglycoside resistance protein
t1143	-	7.5	21.3616		4.5	19.4998	regulatory protein
t1144	-	21	153.302		9	146.7	transcriptional regulator
t1145	-	3.5	7.62741		1.5	9.27561	hypothetical protein
t1146	-	1.5	1.50526		1	0.479759	hypothetical protein
t1147	aroQ	7.5	69.128		4	66.338	chorismate mutase
t1148	-	12.5	90.5466		6	18.0205	leucine export protein LeuE
t1149	-	6.5	54.5675		3	121.323	hypothetical protein
t1150	-	5	68.8643		3.5	22.6889	hypothetical protein
t1151	-	16	161.696		9	228.7	hypothetical protein
t1152	-	7	33.6564		3.5	12.6335	hypothetical protein
t1153	-	3.5	19.0257		2	7.8563	hypothetical protein
t1154	tnpA	0	0		0	0	insertion sequence element IS200 transposase
t1155	-	5	24.4029		1.5	14.4523	hypothetical protein
t1156	-	3	70.3893		2	17.2012	hypothetical protein
t1157	-	6	51.056		3	31.2439	bacteriophage protein
t1158	-	25.5	286.363		14.5	311.513	hypothetical protein
t1159	-	9.5	147.626		6.5	85.2076	transcriptional regulator
t1160	-	5.5	30.6767		2	5.77709	hypothetical protein
t1161	-	8	32.8609		4	67.2043	hypothetical protein
t1163	-	33	431.135		18.5	340.693	hypothetical protein
t1164	-	55	630.263		30	537.226	hypothetical protein
t1165	-	32.5	635.433		21.5	692.439	hypothetical protein
t1167	-	19.5	315.803		13.5	267.957	oxidoreductase
t1169	gapA	1	3.68955		1	0.479759	glyceraldehyde-3-phosphate dehydrogenase
t1170	-	11	124.515		7	193.338	methionine sulfoxide reductase B
t1171	-	5	48.5311		3.5	18.6104	hypothetical protein
t1172	pncA	18	229.57		11.5	188.375	nicotinamidase/pyrazinamidase
t1173	ansA	31.5	258.84		14.5	139.848	cytoplasmic asparaginase I
t1174	sppA	38	257.106		16.5	130.094	protease 4
t1175	-	3	13.0859		1	59.8411	hypothetical protein
t1176	selD	14	150.357		7	106.678	selenophosphate synthetase
t1177	topB	30	351.566		16	204.668	DNA topoisomerase III
t1178	gdhA	23.5	356.504		15	341.114	glutamate dehydrogenase
t1179	-	2	42.2573		1.5	16.6518	hypothetical protein
t1180	-	8.5	89.1359		6	53.9128	pyrimidine (deoxy)nucleoside triphosphate pyrophosphohydrolase
t1181	xthA	15.5	83.517		5.5	48.724	exonuclease III
t1182	argD	32	574.311		21	395.554	bifunctional succinylornithine transaminase/acetylornithine transaminase
t1184	astD	18.5	151.443		12.5	344.344	aldehyde dehydrogenase
t1185	astB	27.5	213.774		16	188.123	succinylarginine dihydrolase
t1186	astE	16	243.115		10	59.3402	succinylglutamate desuccinylase
t1187	-	7	14.5099		2.5	10.2249	periplasmic protein
t1188	-	23	306.046		12	648.082	nucleotide excision repair endonuclease
t1189	nadE	1.5	2.06782		1.5	1.24933	NAD synthetase
t1190	osmE	7	65.1703		3	75.1503	DNA-binding transcriptional activator OsmE
t1191	celA	7	21.7571		2.5	11.5342	PTS system N,N'-diacetylchitobiose-specific transporter subunit IIB
t1192	celB	34	161.984		17	384.676	PTS system N,N'-diacetylchitobiose-specific transporter subunit IIC
t1193	celC	3	6.43638		1.5	8.49546	PTS system N,N'-diacetylchitobiose-specific transporter subunit IIA
t1194	celD	15.5	79.0869		7	178.061	DNA-binding transcriptional regulator ChbR
t1195	celF	24	103.437		11	59.8497	phospho-beta-glucosidase B
t1196	-	11.5	130.628		6.5	195.214	hypothetical protein
t1197	tnpA	0	0		0	0	insertion sequence element IS200 transposase
t1198	katE	51	551.967		28.5	460.281	hydroperoxidase II
t1199	cedA	8	109.166		4	86.6249	cell division modulator
t1200	-	27.5	359.482		14.5	311.598	sodium:dicarboxylate symporter
t1201	-	17	124.095		6	33.533	hypothetical protein
t1202	-	13.5	108.922		5.5	48.8442	2-deoxyglucose-6-phosphatase
t1203	-	11	98.8004		7.5	68.286	hypothetical protein
t1204	-	17	331.424		13.5	266.168	hypothetical protein
t1205	-	11	108.258		4	35.342	hypothetical protein
t1206	pfkB	19	246.431		11.5	112.971	6-phosphofructokinase
t1207	-	24.5	188.936		16	170.646	hypothetical protein
t1208	-	23.5	55.1147		9	93.7951	hypothetical protein
t1209	-	2	9.24914		1.5	2.20885	hypothetical protein
t1211	-	2.5	14.1297		1	0.479759	hypothetical protein
t1212	rfc	9	93.1024		4	128.842	O-antigen polymerase
t1213	thrS	0.5	0		0.5	0.249866	threonyl-tRNA synthetase
t1214	infC	0	0		0	0	translation initiation factor IF-3
t1215	rpmI	0.5	0		0	0	50S ribosomal protein L35
t1216	rplT	0.5	0.628475		0	0	50S ribosomal protein L20
t1217	pheM	0	0		0	0	phenylalanyl-tRNA synthetase operon leader peptide
t1218	pheS	0	0		0	0	phenylalanyl-tRNA synthetase subunit alpha
t1219	pheT	1	0.248314		1	0.229893	phenylalanyl-tRNA synthetase subunit beta
t1220	ihfA	5	4.61688		1	0.249866	integration host factor subunit alpha
t1221	btuC	16	136.658		10	266.757	vtamin B12-transporter permease
t1222	btuE	6	55.0092		5.5	112.437	glutathione peroxidase
t1223	btuD	13	110.199		8.5	131.177	vitamin B12-transporter ATPase
t1224	nlpC	8	25.1786		3.5	9.91476	lipoprotein
t1225	-	8	25.6444		5.5	9.40524	hypothetical protein
t1226	-	39	357.924		21.5	347.205	hypothetical protein
t1227	-	7	115.738		6	88.3772	hypothetical protein
t1228	aroH	20	215.991		12.5	334.036	phospho-2-dehydro-3-deoxyheptonate aldolase
t1229	-	25	155.431		12	329.183	hypothetical protein
t1230	ppsA	36	354.23		21.5	401.859	phosphoenolpyruvate synthase
t1231	aroD	6	3.32477		3	0.979492	3-dehydroquinate dehydratase
t1232	-	30	319.261		18.5	248.788	hypothetical protein
t1233	-	67	728.124		33	530.985	FAD-binding protein
t1234	-	7	58.3076		2.5	44.3388	acyl-CoA esterase
t1235	-	11	214.475		8	106.856	hypothetical protein
t1236	-	42	413.647		24.5	640.059	transporter
t1237	sufA	5.5	150.542		3.5	44.1179	iron-sulfur cluster assembly scaffold protein
t1238	-	31	296.755		16	196.27	cysteine desulfurase
t1239	sufC	11.5	67.5216		6	58.3121	cysteine desulfurase
t1240	-	28	352.5		15	199.328	cysteine desulfurase
t1241	-	23.5	277.151		14.5	272.085	bifunctional cysteine desulfurase/selenocysteine lyase
t1242	-	8	46.1293		4	13.5433	cysteine desufuration protein SufE
t1244	lppB	6	51.6691		5.5	56.3625	major outer membrane lipoprotein
t1245	lppA	2.5	18.7422		2	18.6311	major outer membrane lipoprotein
t1246	pykF	3.5	4.73335		2	8.24559	pyruvate kinase
t1247	-	48.5	475.985		23	406.384	amino acid permease
t1249	-	13.5	63.8826		5	15.252	hypothetical protein
t1251	ttrA	49.5	399.295		23.5	224.268	tetrathionate reductase subunit A
t1252	ttrC	26.5	313.805		17	497.102	tetrathionate reductase subunit C
t1253	ttrB	14.5	88.1932		7	61.6289	tetrathionate reductase subunit B
t1254	ttrS	34	405.334		21.5	344.252	hypothetical protein
t1255	ttrR	13.5	176.883		8	104.978	two-component response regulator
t1256	ydhZ	4.5	57.1913		3	37.9304	hypothetical protein
t1257	-	28	282.643		17	361.649	pathogenicity island protein
t1258	-	20.5	85.2398		9.5	117.354	transcriptional regulator
t1259	ssrB	21.5	47.5532		27	936.585	two-component response regulator
t1260	ssrA	36	52.3788		60.5	839.466	two-component sensor kinase
t1261	spiC	5.5	31.993		1	4.24773	pathogenicity island secreted effector protein
t1262	spiA	16.5	42.6067		8.5	9.38527	outer membrane secretory protein
t1263	ssaD	15.5	41.33		8.5	15.7118	pathogenicity island protein
t1264	ssaE	6	6.81655		2	1.47923	secretion system protein
t1265	sseA	7.5	10.8709		3.5	3.91797	pathogenicity island protein
t1266	sseB	7	33.7685		4	9.4354	pathogenicity island effector protein
t1267	sscA	16.5	108.926		8.5	31.7033	type III secretion system chaperone protein
t1268	sseC	29	166.632		12	37.1114	pathogenicity island effector protein
t1269	sseD	14	104.553		5.5	29.9852	pathogenicity island effector protein
t1270	sseE	8	71.053		3	8.99519	pathogenicity island effector protein
t1271	sscB	6	29.5713		3	3.41824	pathogenicity island protein
t1272	sseF	27.5	146.538		15	82.2096	pathogenicity island effector protein
t1273	sseG	19	79.9022		8	59.8708	pathogenicity island effector protein
t1274	ssaG	1	8.02295		0.5	0.249866	pathogenicity island protein
t1275	ssaH	1.5	10.0908		0	0	pathogenicity island protein
t1276	ssaI	1	0.628475		1	0.229893	pathogenicity island protein
t1277	ssaJ	13.5	42.866		3.5	2.47869	pathogenicity island lipoprotein
t1278	-	6.5	13.6836		1	0.999466	pathogenicity island protein
t1279	-	10.5	85.4375		4	55.4711	pathogenicity island protein
t1280	ssaL	25.5	116.879		10.5	38.0811	secretion system protein
t1281	ssaM	5.5	35.9066		2	24.9866	pathogenicity island protein
t1282	ssaV	44.5	216.653		13.5	112.902	secretion system apparatus protein SsaV
t1283	ssaN	28	217.945		15	76.5923	type III secretion system ATPase
t1284	ssaO	9	52.7634		4.5	10.1451	type III secretion protein
t1285	ssaP	10.5	62.6301		4.5	12.0539	type III secretion protein
t1286	ssaQ	22.5	141.915		5.5	15.7216	type III secretion system protein
t1287	yscR	5.5	10.4402		1	0.749599	type III secretion system protein
t1288	ssaS	2	1.19103		0	0	type III secretion protein
t1289	ssaT	3	7.21208		0.5	0.229893	type III secretion protein
t1290	ssaU	4	24.3062		2.5	3.73821	secretion system apparatus protein SsaU
t1293	ydhE	41	457.649		27.5	652.729	multidrug efflux protein
t1294	ribE	0.5	0.248314		0.5	0	riboflavin synthase subunit alpha
t1295	cfa	39.5	271.702		21	218.693	cyclopropane fatty acyl phospholipid synthase
t1296	ydhC	29.5	388.912		15.5	301.788	inner membrane transport protein YdhC
t1297	ydhB	10	114.811		6	258.535	DNA-binding transcriptional regulator
t1298	purR	18	54.0819		6.5	37.2121	DNA-binding transcriptional repressor PurR
t1299	sodB	14	76.918		5.5	35.3917	superoxide dismutase
t1300	-	24	405.857		10.5	221.075	hypothetical protein
t1301	ydhD	7	20.8298		1	9.69545	hypothetical protein
t1302	rnt	12	80.5768		7	95.4839	ribonuclease T
t1303	gloA	10	65.656		6.5	199.571	glyoxalase I
t1304	nemA	20.5	249.999		12	159.201	N-ethylmaleimide reductase
t1305	-	14.5	306.189		10.5	271.122	TetR family transcriptional regulator
t1306	-	4.5	22.5482		2.5	10.1646	hypothetical protein
t1307	-	24	268.06		16.5	101.147	oxidoreductase
t1308	sodC	14	86.299		2.5	50.4734	superoxide dismutase
t1309	-	57	591.98		35.5	396.651	hypothetical protein
t1310	-	34	306.272		19	116.33	HlyD-family protein
t1311	-	7	163.584		5.5	117.634	hypothetical protein
t1312	slyA	6	40.4071		4	60.1697	transcriptional regulator SlyA
t1313	slyB	9.5	63.9881		5.5	51.2042	outer membrane lipoprotein SlyB
t1314	anmK	17	209.608		6	110.775	anhydro-N-acetylmuramic acid kinase
t1315	ydhA	9	129.167		5	99.6873	lipoprotein
t1316	pdxH	0.5	0		0	0	pyridoxamine 5'-phosphate oxidase
t1317	tyrS	0.5	0		0	0	tyrosyl-tRNA synthetase
t1318	pdxY	14	116.149		5	106.703	pyridoxamine kinase
t1319	gst	21	207.993		12.5	226.445	glutathionine S-transferase
t1320	tppB	40.5	226.851		18	284.535	tripeptide transporter permease
t1321	nth	17.5	255.348		10	217.542	endonuclease III
t1322	ydgQ	15.5	87.8196		9.5	108.053	electron transport complex RsxE subunit
t1323	-	17	54.172		6.5	24.1176	electron transport complex protein RnfG
t1324	rnfD	25	157.868		9.5	272.943	electron transport complex protein RnfD
t1325	-	26.5	100.231		13	69.2353	electron transport complex protein RnfC
t1326	-	7.5	47.9532		3.5	5.33727	electron transport complex protein RnfB
t1327	-	14.5	43.5758		6.5	38.9001	Na(+)-translocating NADH-quinone reductase subunit E
t1328	-	14.5	321.681		9	331.646	hypothetical protein
t1329	-	8.5	52.0338		5	38.6416	oriC-binding nucleoid-associated protein
t1330	-	18	223.034		11.5	179.929	oxidoreductase
t1331	add	22	156.855		10	69.0462	adenosine deaminase
t1334	-	33.5	195.375		15.5	186.957	hypothetical protein
t1335	manA	15	49.7529		5.5	31.1636	mannose-6-phosphate isomerase
t1336	fumA	46.5	273.354		21	158.691	fumarate hydratase class I, aerobic
t1337	fumC	23.5	182.434		13	156.062	fumarate hydratase
t1338	tus	26	322.087		16	144.079	DNA replication terminus site-binding protein
t1339	rstB	26.5	307.751		14.5	260.635	sensor protein RstB
t1340	-	40	506.758		20.5	249.834	hypothetical protein
t1341	-	39.5	239.731		21	219.378	hypothetical protein
t1342	-	2	2.13374		1	1.74907	hypothetical protein
t1343	rstA	16.5	54.8818		8.5	111.805	DNA-binding transcriptional regulator RstA
t1344	-	10.5	54.9631		5.5	89.7471	hypothetical protein
t1345	-	43.5	488.073		28	288.955	amino acid permease
t1346	-	16.5	125.038		8.5	66.7469	DNA-invertase
t1349	-	19.5	172.253		10	243.002	bacteriophage tail fiber assembly protein
t1351	-	28.5	247.71		17.5	253.043	bacteriophage tail fiber protein
t1352	-	17	204.002		9.5	149.156	bacteriophage tail fiber protein
t1353	-	21	219.692		11.5	263.252	bacteriophage baseplate assembly protein
t1354	-	9	147.134		5	69.6928	bacteriophage baseplate protein
t1355	-	14.5	82.093		8	60.9894	bacteriophage baseplate protein
t1356	-	26.5	269.629		15	414.029	bacteriophage regulatory protein
t1357	-	8	84.2004		3.5	44.1077	bacteriophage tail fiber protein
t1358	-	19	303.793		12.5	135.42	hypothetical protein
t1359	-	47	503.337		26.5	431.848	bacteriophage protein
t1360	-	5.5	87.8548		4.5	35.082	hypothetical protein
t1361	-	4	41.7805		2.5	10.1251	hypothetical protein
t1362	-	13	236.529		11	153.654	tail core protein
t1363	-	33	537.431		18	278.947	bacteriophage tail sheath protein
t1364	-	6.5	87.1384		4.5	56.3214	hypothetical protein
t1365	-	6	78.8891		4	63.4798	hypothetical protein
t1366	-	7.5	108.247		3.5	170.031	hypothetical protein
t1367	-	5.5	65.0627		5	85.5382	hypothetical protein
t1368	-	15.5	189.356		8.5	215.883	hypothetical protein
t1369	-	9.5	95.6426		4.5	21.1795	hypothetical protein
t1370	-	4.5	30.2262		2.5	37.9401	bacteriophage protein
t1371	-	18.5	281.199		12	221.191	hypothetical protein
t1372	-	16	426.744		13	521.001	hypothetical protein
t1373	-	38	504.545		20.5	233.47	hypothetical protein
t1374	-	8	79.4803		2.5	10.9941	hypothetical protein
t1375	-	6.5	36.779		4	19.6995	hypothetical protein
t1376	-	7	118.967		5	102.417	hypothetical protein
t1377	-	8	97.2863		4	41.2393	lipoprotein
t1379	-	9	102.059		3.5	21.4991	hypothetical protein
t1380	-	1.5	3.49178		1	1.97896	hypothetical protein
t1381	-	27	374.851		16	327.705	hypothetical protein
t1382	-	6	36.2824		1	14.2424	hypothetical protein
t1383	-	0.5	0.942712		0.5	0.749599	hypothetical protein
t1384	-	31	617.056		22	391.474	hypothetical protein
t1386	-	6	53.0821		4	155.22	hypothetical protein
t1387	gam	4.5	12.508		1.5	3.54826	bacteriophage host-nuclease inhibitor protein
t1388	-	5.5	25.3961		2.5	4.43768	hypothetical protein
t1389	-	1.5	0.876789		0	0	hypothetical protein
t1390	-	0	0		0	0	hypothetical protein
t1391	-	3	11.2005		3	5.68701	hypothetical protein
t1392	-	4.5	12.8068		2	4.33781	hypothetical protein
t1393	-	11.5	92.4563		6	48.0355	hypothetical protein
t1394	-	8	28.31		4.5	17.6211	hypothetical protein
t1395	-	10	113.488		6	66.9768	hypothetical protein
t1396	-	10.5	67.2316		6.5	140.112	hypothetical protein
t1397	-	7.5	64.9418		4.5	56.8513	bacteriophage transcriptional regulator
t1398	-	29.5	219.481		17.5	190.865	hypothetical protein
t1399	pntA	22	308.327		13	452.325	NAD(P) transhydrogenase subunit alpha
t1400	pntB	20.5	188.371		9	167.169	pyridine nucleotide transhydrogenase
t1401	tqsA	28.5	275.789		13.5	250.041	transport protein
t1402	-	6	219.916		4.5	118.85	multidrug efflux system protein MdtJ
t1403	-	3.5	8.29105		1	0.479759	multidrug efflux system protein MdtI
t1404	-	18.5	139.284		12.5	158.418	hypothetical protein
t1405	asr	4	11.5147		2	8.17588	acid shock protein
t1406	tnpA	0	0		0	0	insertion sequence element IS200 transposase
t1407	-	37	252.225		17	244.621	membrane transport protein
t1408	-	13.5	93.7945		5.5	21.559	regulatory protein
t1409	-	28	102.189		13	275.63	DNA-binding transcriptional repressor DgsA
t1410	bioD	20	166.425		13	123.638	dithiobiotin synthetase
t1411	-	33	269.601		20.5	244.449	voltage-gated ClC-type chloride channel ClcB
t1412	-	30	137.034		14	285.999	ABC transporter ATP/GTP-binding protein
t1413	-	21	166.091		10	78.7984	ABC transporter membrane protein
t1414	-	19.5	131.222		11	58.5906	ABC transporter periplasmic binding protein
t1415	-	18	230.558		10.5	192.976	ABC transporter membrane protein
t1416	-	10	120.199		6.5	53.6226	twin-argninine leader-binding protein DmsD
t1417	dmsC	23	353.23		16	285.795	dimethyl sulfoxide reductase subunit
t1418	dmsB	7	83.4796		6	27.387	dimethyl sulfoxide reductase subunit
t1419	dmsA	66	824.097		44	474.39	dimethyl sulfoxide reductase subunit
t1420	dmsA	64.5	975.72		42	673.508	dimethyl sulfoxide reductase subunit
t1422	-	19	144.495		11.5	132.944	hypothetical protein
t1423	speG	19.5	171.831		13	185.659	spermidine N1-acetyltransferase
t1424	-	11	152.386		6.5	81.4506	hypothetical protein
t1425	-	7.5	172.35		5	102.401	hypothetical protein
t1426	rspA	31.5	452.988		19	544.198	starvation sensing protein RspA
t1427	rspB	18	130.4		9.5	32.8336	starvation sensing protein RspB
t1428	-	25	118.186		13.5	59.6296	membrane transport protein
t1430	-	3.5	41.6442		1	7.01663	hypothetical protein
t1431	-	9	28.3759		6.5	36.9716	regulatory protein
t1432	-	24	226.322		14	197.61	3-hydroxy acid dehydrogenase
t1433	dcp	44.5	455.665		28	298.244	dipeptidyl carboxypeptidase II
t1434	-	0	0		0	0	hypothetical protein
t1435	-	6.5	28.5385		4.5	14.533	competence damage-inducible protein A
t1436	-	6	15.635		1.5	8.6059	hypothetical protein
t1437	-	27.5	275.224		14	144.136	MFS-type transporter YdeE
t1438	-	27	211.59		14.5	159.864	O-acetylserine/cysteine export protein
t1439	marB	8.5	75.193		2.5	37.1404	hypothetical protein
t1440	marA	13	92.7551		8.5	118.978	DNA-binding transcriptional activator MarA
t1441	marR	12	109.651		6.5	77.3999	DNA-binding transcriptional repressor MarR
t1442	-	13.5	215.985		9	77.62	multiple drug resistance protein MarC
t1443	-	36	350.349		20.5	292.91	sugar efflux transporter
t1444	-	17.5	122.808		10	77.9705	regulatory protein
t1445	-	21.5	180.223		13	137.752	succinate semialdehyde dehydrogenase
t1446	-	20.5	211.616		12	146.596	glutaminase
t1447	-	5	75.8632		4.5	148.992	hypothetical protein
t1448	-	24.5	171.042		13.5	115.702	hypothetical protein
t1449	-	12	50.9241		3.5	37.3617	hypothetical protein
t1451	-	24.5	219.931		16	233.767	ATP/GTP-binding protein
t1452	hyaF	28	338.612		18.5	348.367	hydrogenase-1 operon protein HyaF2
t1453	hyaE	12	125.174		7.5	58.4218	hydrogenase-1 operon protein HyaE2
t1454	-	4	17.571		2	13.6534	hydrogenase isoenzyme formation protein
t1455	hyaD	15	157.86		7	186.078	hydrogenase 1 maturation protease
t1456	hyaC	22.5	436.92		17	428.483	Ni/Fe-hydrogenase 1 b-type cytochrome subunit HyaC2
t1458	hyaA	27.5	367.263		13	111.605	uptake hydrogenase small subunit
t1459	-	22.5	222.136		8	133.611	secreted hydrolase
t1460	-	21	140.952		11.5	44.1876	regulatory protein
t1461	-	38	358.611		20	201.838	alcohol dehydrogenase
t1462	-	34	123.168		15	182.777	membrane transport protein
t1463	pqaA	19	87.5054		7.5	55.5405	hypothetical protein
t1464	-	43.5	430.466		23.5	445.923	multidrug efflux protein
t1466	-	12	119.149		5.5	61.2502	regulatory protein
t1467	-	12.5	131.496		8.5	94.3246	isomerase
t1468	-	7	21.3923		4	54.1012	hypothetical protein
t1470	-	32.5	318.479		17	288.228	aminotransferase
t1471	glgX	57.5	856.184		36.5	622.688	glycogen debranching protein
t1472	-	68.5	1038.27		41.5	1440.44	hydrolase
t1473	-	42.5	578.798		26.5	843.746	hydrolase
t1474	-	25	315.414		15.5	494.516	hypothetical protein
t1475	hdeB	11.5	55.875		5	109.945	acid-resistance protein
t1476	-	6.5	10.572		4	5.37722	hypothetical protein
t1477	hlyE	10	16.9425		3.5	7.43607	hemolysin E
t1478	osmC	8.5	50.0517		5	30.2147	osmotically inducible protein C
t1479	-	4.5	45.6326		3.5	64.0395	biofilm-dependent modulation protein
t1480	rpsV	3	44.9075		3	199.55	30S ribosomal subunit S22
t1481	sfcA	45.5	627.004		29.5	697.147	malate dehydrogenase
t1482	adhP	18	368.498		12	236.338	alcohol dehydrogenase
t1485	smvA	0	0		0.5	0	methyl viologen resistance protein SmvA
t1486	-	0	0		0	0	regulatory protein
t1487	narU	0.5	0.314237		0	0	nitrite extrusion protein
t1488	narZ	76	1020.2		43	780.555	respiratory nitrate reductase 2 subunit alpha
t1489	narY	44.5	714.094		27	708.919	respiratory nitrate reductase 2 subunit beta
t1491	-	11.5	183.179		8	250.761	hypothetical protein
t1492	-	21	311.964		13.5	282.355	N-hydroxyarylamine O-acetyltransferase
t1493	-	37	810.899		24.5	1370.18	hypothetical protein
t1494	ansP	39.5	649.756		24	553.045	L-asparagine permease
t1495	-	10.5	156.018		6	105.059	lipoprotein
t1496	-	27.5	197.467		14.5	88.0454	ATP-binding protein
t1497	-	51.5	752.268		31.5	813.18	TonB-dependent receptor
t1498	-	20.5	207.021		11	292.95	DNA-binding transcriptional regulator
t1499	-	29	457.175		19.5	429.675	NADP-dependent oxidoreductase
t1500	-	10	213.409		7.5	167.366	acetyltransferase
t1501	-	13	329.368		10.5	487.268	hypothetical protein
t1502	-	7.5	180.669		6.5	107.466	hypothetical protein
t1503	srfA	13.5	211.717		7.5	262.789	virulence effector protein
t1504	srfB	62.5	1260.37		38	995.622	virulence effector protein
t1505	srfC	22.5	300.291		14.5	456.141	virulence effector protein
t1506	-	41	701.797		22.5	630.134	gamma-aminobutyraldehyde dehydrogenase
t1507	-	27	401.078		17	355.609	regulatory protein
t1508	pcgL	29.5	297.726		16	275.614	D-alanyl-D-alanine dipeptidase
t1509	-	5.5	49.2914		2	8.9854	hypothetical protein
t1510	ugtL	2	3.30939		1	0.229893	hypothetical protein
t1511	sifB	7	134.555		4	58.6701	secreted effector protein
t1512	-	7.5	43.2704		3.5	21.7384	hypothetical protein
t1513	-	40.5	706.932		27	363.875	peptidase
t1514	-	12.5	353.621		6.5	443.973	DNA-binding protein
t1515	-	32	551.743		20	565.368	benzoate membrane transport protein
t1516	-	27	408.274		19.5	376.342	lipoprotein
t1517	tehB	24	258.26		15	352.502	tellurite resistance protein TehB
t1518	tehA	29	293.074		18.5	293.824	potassium-tellurite ethidium and proflavin transporter
t1519	-	24.5	263.45		13.5	61.2196	transferase
t1520	rimL	20	282.641		14	384.576	ribosomal-protein-L7/L12-serine acetyltransferase
t1521	-	25	376.334		19	364.981	hypothetical protein
t1522	-	2	177.492		1.5	147.712	phosphotransferase
t1523	-	30.5	220.211		11.5	198.09	phosphotransferase
t1524	-	13	234.705		10.5	268.657	hypothetical protein
t1525	-	12	198.177		8.5	216.993	phosphotransferase
t1526	-	11.5	131.809		8	270.544	epimerase
t1527	-	24	388.462		15	122.358	regulatory protein
t1528	aac	4.5	34.8277		2	8.65564	aminoglycoside 6'-N-acetyltransferase
t1529	-	26	251.459		16	506.586	glycolate oxidase
t1530	-	9	11.5653		3	14.4323	hypothetical protein
t1531	mdoD	46.5	1169.22		29.5	1299.3	glucan biosynthesis protein D
t1532	-	32.5	701.759		22.5	674.127	esterase
t1535	-	17.5	208.65		9	246.878	hypothetical protein
t1536	-	8	24.3062		4	11.5745	periplasmic amino acid-binding protein
t1537	-	9.5	67.9765		5.5	31.005	ABC amino acid transporter permease
t1538	-	17.5	52.8799		7.5	81.1181	ABC transporter ATP-binding subunit
t1539	-	20.5	78.9397		9	47.3963	amino acid ABC transporter
t1540	-	43.5	346.578		20.5	318.536	hypothetical protein
t1541	-	11	102.055		6	68.6847	hypothetical protein
t1542	-	13.5	93.2671		7.5	89.9543	cytochrome
t1543	-	14.5	111.355		6.5	102.77	hypothetical protein
t1544	hrpA	63	167.408		22	107.677	ATP-dependent RNA helicase HrpA
t1545	acpD	11	142.279		7.5	108.847	azoreductase
t1546	-	13.5	212.891		8.5	288.434	hypothetical protein
t1547	-	10.5	279.318		7.5	166.26	hypothetical protein
t1548	-	7	117.505		5	163.337	lipoprotein
t1550	ldhA	22.5	346.29		14	221.054	D-lactate dehydrogenase
t1551	hslJ	5	80.7789		3.5	79.888	heat-inducible protein
t1552	-	2	18.1643		1	3.748	hypothetical protein
t1553	-	84	1289.54		49	1402.16	pyruvate-flavodoxin oxidoreductase
t1554	tnpA	0	0		0	0	insertion sequence element IS200 transposase
t1555	-	11.5	135.259		7	141.251	hypothetical protein
t1556	-	14.5	183.588		8	54.8218	multidrug transporter
t1557	-	22.5	67.2074		11	83.3195	hypothetical protein
t1558	-	20	278.002		12.5	232.772	C32 tRNA thiolase
t1560	zntB	30	486.869		18.5	593.773	zinc transporter
t1561	-	39	280.641		20	195.643	chemo-receptor protein
t1562	-	19	237.911		13	125.706	hypothetical protein
t1563	ogt	10	80.9108		4.5	114.546	O-6-alkylguanine-DNA:cysteine-protein methyltransferase
t1564	fnr	11.5	26.1257		8.5	15.1024	fumarate/nitrate reduction transcriptional regulator
t1565	-	20.5	346.695		11.5	332.301	universal stress protein UspE
t1566	-	10	184.001		6	104.737	hypothetical protein
t1567	-	15.5	59.9294		8.5	31.1938	hypothetical protein
t1568	-	16.5	181.364		9.5	181.618	DNA-binding protein
t1569	-	13.5	146.338		9.5	160.359	hypothetical protein
t1570	-	5.5	20.2013		2	28.5365	hypothetical protein
t1571	-	10	63.0212		4	11.9838	thiol peroxidase
t1572	-	19.5	105.186		9	52.2542	hypothetical protein
t1573	-	64.5	633.262		39.5	577.161	invasin-like protein
t1574	-	19	85.6397		9	38.9099	lipoprotein
t1575	-	5	13.9979		2	32.055	transcriptional regulator
t1576	-	37.5	252.252		16.5	357.206	hypothetical protein
t1577	-	11	117.852		4	35.062	lipoprotein
t1578	-	13.5	186.082		8	242.193	transcriptional regulator
t1579	-	15.5	267.386		9.5	176.56	oxidoreductase
t1580	-	29	194.937		13.5	117.908	oxidoreductase
t1581	-	23	290.013		14	309.357	transcriptional regulator
t1582	-	17	175.606		9	203.116	oxidoreductase
t1583	mppA	51.5	573.682		28.5	581.986	periplasmic murein peptide-binding protein MppA
t1584	-	8.5	95.2294		4.5	239.726	murein peptide amidase A
t1585	-	21	367.267		15	300.638	mandelate racemase
t1586	tpx	12	352.417		9	254.475	thiol peroxidase
t1587	tnpA	0	0		0	0	insertion sequence element IS200 transposase
t1588	tyrR	29	210.917		12.5	49.4747	DNA-binding transcriptional regulator TyrR
t1589	-	21.5	686.245		13.5	447.88	hypothetical protein
t1590	-	34.5	565.987		20	409.363	ATP-binding protein
t1591	pspE	13.5	200.196		10.5	139.59	thiosulfate:cyanide sulfurtransferase
t1592	pspD	5.5	90.9752		3.5	20.3496	peripheral inner membrane phage-shock protein
t1593	pspC	8.5	157.95		4.5	76.3209	DNA-binding transcriptional activator PspC
t1594	pspB	6	73.1779		4	69.3047	phage shock protein B
t1595	pspA	13	281.447		7.5	181.8	phage shock protein PspA
t1596	pspF	24.5	369.087		13.5	300.829	phage shock protein operon transcriptional activator
t1597	sapA	21	23.1305		3	2.49866	peptide transport periplasmic protein SapA
t1598	sapB	5.5	4.13563		0	0	peptide transport system permease SapB
t1599	-	36	497.935		23	702.552	900bp space ds of 1364 before sap genes start again
t1602	-	1	8.73714		1	1.24933	periplasmic protein
t1605	-	11.5	48.3641		4.5	5.45711	hypothetical protein
t1606	-	5	23.6777		1.5	8.74533	hypothetical protein
t1608	sapC	3	1.05918		1.5	0	peptide transport system permease SapC
t1609	sapD	2	1.88542		0	0	peptide transport system ATP-binding protein SapD
t1610	sapF	7.5	8.02295		1.5	6.56663	peptide transport system ATP-binding protein SapF
t1611	-	19	273.827		11.5	283.504	hypothetical protein
t1612	-	14.5	67.1261		5.5	17.3916	hypothetical protein
t1613	fabI	0.5	0.314237		0	0	enoyl-ACP reductase
t1614	-	23	291.026		14.5	363.273	hypothetical protein
t1615	rnb	36	251.351		18	101.529	exoribonuclease II
t1616	-	45.5	718.027		25	654.371	RNase II stability modulator
t1617	-	10.5	164.641		6	55.421	regulatory protein
t1618	osmB	0.5	0.942712		0.5	0.499733	lipoprotein
t1619	-	7.5	72.2659		3	15.0523	translation initiation factor Sui1
t1620	pyrF	9.5	39.8093		7	187.844	orotidine 5'-phosphate decarboxylase
t1621	-	3	12.6398		1.5	0.689679	tetratricopeptide repeat protein
t1622	-	1.5	1.88542		0	0	hypothetical protein
t1623	pgpB	14.5	123.414		7.5	137.703	phosphatidylglycerophosphatase B
t1624	ribA	0.5	0.248314		0	0	GTP cyclohydrolase II
t1625	acnA	63	1255.97		37	1288.31	aconitate hydratase
t1626	cysB	19	91.2608		8.5	245.496	transcriptional regulator CysB
t1627	topA	3.5	68.4336		4.5	57.6917	DNA topoisomerase I
t1628	-	8	91.0521		4.5	136.42	hypothetical protein
t1629	-	16	270.623		8.5	360.667	periplasmic protease
t1630	-	18.5	156.269		11.5	153.376	short chain dehydrogenase
t1631	btuR	17.5	224.573		8.5	83.0183	cob(I)yrinic acid a,c-diamide adenosyltransferase
t1632	-	11	46.7577		6.5	47.2357	23S rRNA pseudouridylate synthase B
t1633	-	17	228.031		12	244.536	hypothetical protein
t1634	trpH	17.5	223.691		10	210.374	hypothetical protein
t1635	trpE	35.5	608.033		22.5	359.241	anthranilate synthase component I
t1636	trpD	29	451.615		17	323.429	bifunctional glutamine amidotransferase/anthranilate phosphoribosyltransferase
t1637	trpC	30.5	637.589		22	937.845	bifunctional indole-3-glycerol phosphate synthase/phosphoribosylanthranilate isomerase
t1638	trpB	25	608.839		14.5	417.518	tryptophan synthase subunit beta
t1639	trpA	11.5	255.858		7.5	156.859	tryptophan synthase subunit alpha
t1640	-	0	0		0	0	hypothetical protein
t1641	-	4.5	7.26263		1.5	2.95845	hypothetical protein
t1642	-	5	13.4046		2.5	1.85912	hypothetical protein
t1643	-	26	401.954		18	621.926	hypothetical protein
t1644	-	21.5	401.552		11.5	213.583	outer membrane protein W
t1645	-	7	90.5489		4.5	49.9255	hypothetical protein
t1646	yciC	18.5	152.678		8	96.88	hypothetical protein
t1647	ispZ	0.5	0		0.5	0.249866	intracellular septation protein A
t1648	yciA	13	219.398		8	238.577	acyl-CoA thioester hydrolase
t1649	tonB	2.5	0.628475		1	0	transport protein TonB
t1650	-	6	82.0051		3	29.6151	hypothetical protein
t1651	cls	32.5	216.971		17.5	81.7886	cardiolipin synthetase
t1652	-	2.5	70.0201		1.5	77.1132	dsDNA-mimic protein
t1653	-	32.5	435.114		18.5	538.722	membrane transporter
t1654	oppF	28.5	527.643		21	431.834	oligopeptide transport ATP-binding protein OppF
t1655	oppD	21.5	333.549		12.5	141.648	oligopeptide transporter ATP-binding protein
t1657	oppB	29.5	435.16		19	255.811	oligopeptide transporter permease
t1658	oppA	72.5	962.843		48	1031.63	peptide ABC transporter substrate-binding protein
t1659	-	14.5	115.767		8	75.0034	hypothetical protein
t1660	adh	48	303.426		27	426.909	bifunctional acetaldehyde-CoA/alcohol dehydrogenase
t1661	tdk	27	363.514		16	517.34	thymidine kinase
t1662	hns	0.5	0		0	0	global DNA-binding transcriptional dual regulator H-NS
t1663	galU	2.5	74.5953		2.5	40.149	UTP-glucose-1-phosphate uridylyltransferase
t1664	-	11	14.2769		1.5	3.75818	response regulator of RpoS
t1665	-	22	83.6422		7	50.6559	hypothetical protein
t1667	purU	21	354.592		15.5	249.833	formyltetrahydrofolate deformylase
t1668	-	6.5	261.578		5.5	230.747	hypothetical protein
t1669	-	65	1233.24		41.5	1272.18	hypothetical protein
t1670	narI	16	262.136		7.5	114.874	respiratory nitrate reductase 1 subunit gamma
t1671	narJ	11.5	166.373		8.5	235.683	respiratory nitrate reductase 1 subunit delta
t1672	narH	35	486.695		21	600.33	respiratory nitrate reductase 1 subunit beta
t1673	narG	96	1425.32		60.5	1408.32	respiratory nitrate reductase 1 subunit alpha
t1674	narK	37.5	643.628		25	684.832	nitrite extrusion protein
t1675	narL	10.5	124.249		5.5	97.2725	transcriptional regulator NarL
t1676	narX	35.5	453.18		21	313.21	nitrate/nitrite sensor protein NarX
t1677	-	45	702.546		32	481.946	hypothetical protein
t1678	-	9.5	128.515		5.5	303.115	hypothetical protein
t1679	chaB	8.5	43.3472		5.5	12.8235	cation transport regulator
t1680	chaA	29.5	182.941		17.5	342.502	calcium/sodium:proton antiporter
t1681	tnpA	0	0		0	0	insertion sequence element IS200 transposase
t1682	icdA	1	0.496629		1.5	0	isocitrate dehydrogenase
t1683	rluB	17	274.892		13.5	247.715	ribosomal large subunit pseudouridine synthase B
t1684	-	3	33.7685		2	59.6687	hypothetical protein
t1685	-	9	144.215		5	45.6359	MutT-family protein
t1686	mnmA	0.5	0		0.5	0.249866	tRNA-specific 2-thiouridylase MnmA
t1687	-	3	6.96377		2	4.4976	hypothetical protein
t1688	purB	0.5	0		1	0	adenylosuccinate lyase
t1689	phoP	12.5	32.9774		14.5	201.396	DNA-binding transcriptional regulator PhoP
t1690	phoQ	25.5	62.3268		26.5	335.739	sensor protein PhoQ
t1691	-	25.5	565.404		14.5	729.051	hypothetical protein
t1692	-	51.5	542.513		28	404.587	hypothetical protein
t1693	pepT	41	655.323		27	480.069	peptidase T
t1694	potA	29	219.36		15.5	193.246	putrescine/spermidine ABC transporter ATPase
t1695	potB	18.5	108.232		7	144.285	spermidine/putrescine ABC transporter membrane protein
t1696	sifA	10.5	106.762		5.5	105.999	secreted effector protein
t1697	potC	19.5	211.843		11	173.741	spermidine/putrescine ABC transporter membrane protein
t1698	potD	28	217.976		15.5	282.944	spermidine/putrescine ABC transporter periplasmic substrate-binding protein
t1699	cobB	14	114.444		7	65.8868	NAD-dependent deacetylase
t1700	-	22.5	405.589		12.5	343.265	N-acetyl-D-glucosamine kinase
t1701	-	0	0		0.5	0	outer membrane-specific lipoprotein transporter subunit LolE
t1702	lolD	0	0		0	0	lipoprotein transporter ATP-binding subunit
t1703	-	0	0		0	0	outer membrane-specific lipoprotein transporter subunit LolC
t1704	mfd	58.5	771.015		34.5	758.065	transcription-repair coupling factor
t1705	-	17.5	334.402		11.5	456.969	hypothetical protein
t1706	-	8	107.893		6	58.5604	hypothetical protein
t1707	-	13	240.359		8.5	313.978	TetR family regulatory protein
t1708	-	16	307.345		10	477.315	hypothetical protein
t1709	ndh	5	3.42586		2	2.22882	NADH dehydrogenase
t1710	-	18	280.386		10.5	204.06	hypothetical protein
t1711	-	25.5	527.293		16.5	552.784	beta-hexosaminidase
t1712	thiK	28	671.562		15.5	961.929	thiamine kinase
t1713	-	16	124.79		9	32.4137	lipoprotein
t1714	-	11.5	152.852		8	94.9015	lipoprotein
t1715	-	12.5	144.571		9	49.1556	purine nucleoside phosphoramidase
t1717	ptsG	38.5	549.695		21	195.281	PTS system glucose-specific transporter subunits IIBC
t1718	-	18.5	412.432		13	182.818	metallodependent hydrolase
t1719	holB	1.5	57.9275		2	16.9909	DNA polymerase III subunit delta'
t1720	tmk	1	0		0	0	thymidylate kinase
t1721	-	23	281.806		14.5	253.187	hypothetical protein
t1722	pabC	18.5	130.081		7	200.741	4-amino-4-deoxychorismate lyase
t1723	fabF	23.5	138.843		11	46.6671	3-oxoacyl-ACP synthase
t1724	acpP	0	0		0	0	acyl carrier protein
t1725	fabG	2	28.31		1	6.74639	3-ketoacyl-ACP reductase
t1726	fabD	1.5	2.81276		1	0.229893	ACP S-malonyltransferase
t1727	fabH	1	0.248314		0.5	0	3-oxoacyl-ACP synthase
t1728	plsX	18	268.087		11.5	554.1	glycerol-3-phosphate acyltransferase PlsX
t1729	rpmF	2.5	13.9935		1	2.3988	50S ribosomal protein L32
t1730	-	0.5	0		0	0	hypothetical protein
t1731	maf	10	75.828		3.5	13.743	Maf-like protein
t1732	rluC	17	100.26		6	55.3117	23S rRNA pseudouridylate synthase C
t1733	-	0	0		0	0	hypothetical protein
t1734	rne	5	28.0067		1.5	6.57682	ribonuclease E
t1735	tnpA	3.5	396.366		2.5	569.506	insertion sequence element IS200 transposase
t1736	flgL	16	42.7847		3.5	26.9958	flagellar hook-associated protein FlgL
t1737	flgK	39	104.775		8	65.6863	flagellar hook-associated protein FlgK
t1738	flgJ	17	103.701		7	32.5136	flagellar rod assembly protein/muramidase FlgJ
t1739	flgI	18.5	57.0199		5.5	19.45	flagellar basal body P-ring biosynthesis protein FlgA
t1740	flgH	11	54.1259		2	5.49706	flagellar basal body L-ring protein
t1741	flgG	11.5	68.6995		2	25.5467	flagellar basal body rod protein FlgG
t1742	flgF	8.5	46.7226		1.5	9.49493	flagellar basal body rod protein FlgF
t1743	flgE	21.5	98.9124		4	19.7395	flagellar hook protein FlgE
t1744	flgD	11	61.8192		2	18.9899	flagellar basal body rod modification protein
t1745	flgC	3	12.2289		1	0.499733	flagellar basal body rod protein FlgC
t1746	flgB	9	36.0429		2.5	17.6414	flagellar basal-body rod protein FlgB
t1747	flgA	6	20.4496		0.5	1.24933	flagellar basal body P-ring biosynthesis protein FlgA
t1748	flgM	6	24.7017		1	0.999466	anti-sigma28 factor FlgM
t1749	flgN	6.5	34.4475		2.5	78.041	flagellar synthesis protein FlgN
t1750	mviN	1.5	0.314237		0	0	virulence factor MviN
t1751	mviM	18.5	315.693		12.5	191.401	virulence factor MviM
t1752	-	12	273.675		9	283.237	hypothetical protein
t1753	rimJ	13	375.466		9.5	221.623	ribosomal-protein-S5-alanine N-acetyltransferase
t1754	-	28	767.694		18.5	599.741	multidrug resistance protein MdtH
t1755	grxB	18	181.252		11	182.92	glutaredoxin 2
t1756	yceB	20.5	410.766		12	227.533	hypothetical protein
t1757	pyrC	22	276.866		18	1237.31	dihydroorotase
t1758	dinI	4.5	29.9625		2	28.4648	DNA damage-inducible protein I
t1759	bssS	8.5	64.3023		5	49.0651	biofilm formation regulatory protein BssS
t1760	solA	29.5	297.219		20	405.693	N-methyltryptophan oxidase
t1761	-	2	10.1765		1	0.249866	hypothetical protein
t1763	-	13.5	106.012		5.5	55.7829	hypothetical protein
t1764	-	25.5	295.004		15	262.132	hypothetical protein
t1765	htrB	0	0		0	0	lipid A biosynthesis lauroyl acyltransferase
t1766	yceE	22.5	247.982		9.5	156.513	drug efflux system protein MdtG
t1767	msyB	6.5	172.884		4.5	228.169	hypothetical protein
t1768	-	15	233.701		12	234.694	hypothetical protein
t1769	mdoH	45	329.519		19.5	657.264	glucosyltransferase MdoH
t1770	mdoG	32	169.497		14.5	264.58	glucan biosynthesis protein G
t1771	mdoC	32.5	278.764		18.5	191.052	glucans biosynthesis protein
t1772	-	43.5	733.001		30.5	960.083	hypothetical protein
t1773	-	14	240.036		7	142.577	RNase III inhibitor
t1774	-	8	57.2484		6.5	66.5851	hypothetical protein
t1775	csgC	12.5	97.939		5	159.225	autoagglutination protein
t1776	csgA	11	103.839		4.5	163.639	cryptic curlin major subunit
t1777	csgB	5.5	27.4178		2.5	3.70805	curlin minor subunit
t1778	csgD	9	36.7329		4.5	13.4235	DNA-binding transcriptional regulator CsgD
t1779	csgE	6.5	20.4343		5.5	35.5222	curli assembly protein CsgE
t1780	csgF	8	42.02		5	28.5752	curli assembly protein CsgF
t1781	csgG	21.5	209.988		13	99.7476	assembly/transport component in curli production
t1782	-	17	250.966		9.5	189.987	hypothetical protein
t1783	-	9.5	220.784		7	93.1031	hypothetical protein
t1784	-	16.5	377.646		9.5	285.832	hydrolase
t1785	-	21	402.295		13	233.994	2-hydroxyacid dehydrogenase
t1787	-	35	436.89		17	381.07	oxidoreductase
t1788	-	36	216.534		20.5	142.86	sialic acid transporter
t1789	-	6	24.783		3	26.0574	hypothetical protein
t1790	-	15	73.0306		7	157.307	N-acetylneuraminic acid mutarotase
t1791	-	16.5	139.711		9.5	100.339	N-acetylmannosamine-6-phosphate 2-epimerase
t1792	-	8.5	60.3689		5	91.9959	membrane transporter
t1793	-	18	179.733		8.5	55.6713	membrane transporter
t1794	-	24.5	218.58		13.5	161.287	transcriptional regulator
t1795	phoH	17.5	370.443		11.5	168.772	hypothetical protein
t1796	putP	51.5	707.589		33	546.628	sodium/proline symporter
t1797	putA	62	1229.66		32.5	1085.79	trifunctional transcriptional regulator/proline dehydrogenase/pyrroline-5-carboxylate dehydrogenase
t1798	-	5.5	168.891		3.5	623.556	hypothetical protein
t1799	-	11.5	210.658		8.5	170.474	transcriptional regulator
t1800	-	3	12.275		1.5	9.85484	hypothetical protein
t1801	wrbA	11.5	182.928		6.5	86.6669	TrpR binding protein WrbA
t1802	-	3.5	59.5229		2.5	48.827	hypothetical protein
t1803	agp	33.5	763.84		21	1150.56	glucose-1-phosphatase/inositol phosphatase
t1804	scsD	7	148.863		5	119.008	secreted copper-sensitivity suppressor D
t1805	scsC	17.5	206.344		8.5	124.304	secreted copper-sensitivity suppressor C
t1806	scsB	35	588.421		21	532.238	copper sensitivity suppressor membrane protein B
t1807	scsA	3.5	21.9088		3.5	67.088	copper sensitivity suppressor membrane protein A
t1808	cbpA	13.5	254.651		8	379.531	curved DNA-binding protein CbpA
t1809	yccD	3.5	32.0193		2	5.2472	chaperone-modulator protein CbpM
t1810	-	26	400.961		17.5	548.283	hypothetical protein
t1811	hpaA	25.5	532.844		15.5	702.773	4-hydroxyphenylacetate 3-monooxygenase operon regulatory protein
t1812	hpaX	35.5	616.599		24.5	657.796	4-hydroxyphenylacetate permease
t1813	hpcH	9.5	166.63		6.5	116.241	2,4-dihydroxyhept-2-ene-1,7-dioic acid aldolase
t1814	hpcG	14.5	388.262		11	665.206	2-oxo-hepta-3-ene-1,7-dioic acid hydratase
t1815	hpcD	10.5	148.751		7.5	362.314	5-carboxymethyl-2-hydroxymuconate delta-isomerase
t1816	hpcB	25	365.624		11.5	132.004	3,4-dihydroxyphenylacetate 2,3-dioxygenase
t1818	hpaG	31.5	658.845		17.5	415.363	2-hydroxyhepta-2,4-diene-1,7-dioate decarboxylase
t1819	hpcR	9.5	314.084		7	365.454	homoprotocatechuate degradative operon repressor
t1820	hpaB	33	537.648		18.5	271.323	4-hydroxyphenylacetate 3-monooxygenase
t1821	hpaC	13.5	569.718		11.5	1015.58	4-hydroxyphenylacetate 3-monooxygenase coupling protein
t1822	-	13	338.428		9.5	429.681	hypothetical protein
t1823	copR	13.5	166.144		6.5	307.385	transcriptional regulator YedW
t1824	copS	38.5	562.805		24	422.605	histidine kinase
t1825	pipD	53	697.202		35	1227.33	secreted peptidase
t1826	-	4.5	46.5842		3.5	51.7756	hypothetical protein
t1827	-	7.5	41.2838		3	49.4967	hypothetical protein
t1828	sigD	53.5	447.224		36	330.745	cell invasion protein
t1829	sigE	4.5	13.4002		4.5	37.3621	cell invasion protein
t1830	pipB	10	27.976		5	25.6677	hypothetical protein
t1831	pipA	17.5	98.6597		9.5	54.342	hypothetical protein
t1832	tnpA	0	0		0	0	insertion sequence element IS200 transposase
t1834	-	23	420.802		13.5	253.36	hypothetical protein
t1835	-	0	0		0	0	sulfur transfer protein TusE
t1836	-	6	72.1846		4.5	54.0444	acylphosphatase
t1837	tnpA	0	0		0	0	insertion sequence element IS200 transposase
t1840	-	28	533.71		19.5	824.455	hypothetical protein
t1841	-	6.5	246.215		4.5	145.566	heat shock protein HspQ
t1842	-	5	118.556		2.5	290.369	hypothetical protein
t1843	-	12.5	185.603		9.5	152.335	hypothetical protein
t1844	mgsA	8	222.962		6.5	148.543	methylglyoxal synthase
t1845	helD	49.5	776.034		27.5	1063.5	DNA helicase IV
t1846	yccF	10.5	128.413		4	111.227	hypothetical protein
t1847	-	59.5	1166.9		37.5	1228.77	hypothetical protein
t1848	-	19.5	370.364		11	255.567	hypothetical protein
t1849	sulA	13.5	176.828		9.5	367.193	SOS cell division inhibitor
t1850	ompA	15.5	63.0519		7	116.665	outer membrane protein OmpA
t1851	-	6.5	64.7352		3.5	14.6724	hypothetical protein
t1852	-	32.5	113.677		12.5	46.577	hypothetical protein
t1853	fabA	0	0		1	0	3-hydroxydecanoyl-ACP dehydratase
t1854	rmf	3	19.8365		2	25.338	ribosome modulation factor
t1855	-	17	297.555		10.5	387.218	lipoprotein
t1856	pqiB	46.5	655.859		26	1084.08	paraquat-inducible protein B
t1857	pqiA	29.5	476.361		17.5	458.278	hypothetical protein
t1858	-	45	498.43		27.5	606.067	ABC transporter ATPase component
t1859	rlmL	43	598.129		32	1042.87	23S rRNA m(2)G2445 methyltransferase
t1860	-	20	363.499		11	324.085	hypothetical protein
t1861	-	7	36.3791		5	12.9833	cell division protein ZapC
t1862	pyrD	20.5	139.126		20	979.494	dihydroorotate dehydrogenase 2
t1863	pepN	78.5	1034.8		38.5	779.983	aminopeptidase
t1864	-	6	76.7554		5	30.1457	hypothetical protein
t1865	-	7.5	10.0908		2	1.74907	hypothetical protein
t1867	-	7.5	17.4193		3.5	34.4138	bacteriophage tail protein
t1868	-	44	536.905		23.5	459.774	bacteriophage tail protein
t1869	-	32.5	468.916		20	275.2	bacteriophage protein
t1870	-	34.5	617.722		22	376.586	bacteriophage protein
t1871	-	9.5	228.135		6	113.711	bacteriophage protein
t1872	-	3	45.5777		2.5	24.4775	bacteriophage protein
t1873	-	13	148.953		9	107.967	bacteriophage protein
t1874	-	24.5	469.973		15.5	630.999	bacteriophage protein
t1875	-	22.5	332.846		15	286.459	bacteriophage protein
t1876	-	6	85.1739		5	133.78	hypothetical protein
t1877	-	40	800.224		28	1376.64	bacteriophage protein
t1878	-	9.5	121.922		5.5	76.2809	bacteriophage protein
t1879	-	23.5	582.788		16	724.67	bacteriophage protein
t1880	-	40.5	447.029		20.5	402.001	bacteriophage protein
t1881	-	6	114.249		3.5	100.947	bacteriophage protein
t1882	-	10	325.812		7.5	255.674	bacteriophage protein
t1883	-	34	1117.91		24	1586.76	bacteriophage protein
t1884	-	13	267.608		9	223.916	bacteriophage protein
t1885	-	3	23.3283		2.5	9.22509	bacteriophage protein
t1886	-	18	322.558		12	378.574	bacteriophage protein
t1887	-	8	189.624		4.5	307.827	bacteriophage protein
t1888	-	5.5	190.808		4	115.101	bacteriophage protein
t1889	-	27.5	555.83		17.5	775.909	bacteriophage protein
t1890	-	12.5	397.603		11	119.421	bacteriophage protein
t1891	-	20	393.461		11	578.952	hypothetical protein
t1892	-	13.5	409.841		8	668.655	hypothetical protein
t1893	-	27	647.047		17	703.964	hypothetical protein
t1894	-	37.5	692.565		20	530.205	prophage terminase large subunit
t1895	-	19	325.509		13	257.971	prophage terminase small subunit
t1896	-	15	275.345		10	105.126	bacteriophage protein
t1897	-	17.5	365.327		11.5	269.751	hypothetical protein
t1898	-	12.5	294.5		8.5	284.303	hypothetical protein
t1899	-	10	151.307		6.5	146.436	bacteriophage protein
t1900	-	9	253.39		7.5	129.093	prophage membrane protein
t1901	-	16.5	176.685		8.5	70.055	prophage membrane protein
t1902	-	6	46.9401		3.5	36.5126	lipoprotein
t1903	-	2.5	34.5486		1	11.9936	bacteriophage protein
t1904	-	28	462.22		16.5	375.959	prophage antitermination protein
t1905	-	6.5	62.4367		2.5	7.99573	hypothetical protein
t1906	-	13.5	195.148		8.5	407.108	bacteriophage protein
t1907	-	15	346.848		12	487.663	bacteriophage protein
t1908	-	11	299.396		7.5	341.136	damage-inducible protein
t1909	-	17.5	279.648		8.5	46.3565	bacteriophage protein
t1910	-	0	0		0	0	bacteriophage protein
t1911	-	3.5	27.5606		1	25.4864	bacteriophage protein
t1912	-	9	124.375		5	117.903	bacteriophage protein
t1914	-	9.5	421.044		6	509.057	methyltransferase
t1915	-	10	192.634		5	75.67	hypothetical protein
t1916	-	7.5	185.044		5	86.0156	DNA-binding protein
t1917	-	12.5	221.968		9.5	93.0428	replication protein
t1918	-	40.5	889.168		27	925.708	hypothetical protein
t1919	-	10	126.787		5	91.9955	DNA-binding protein
t1920	-	0	0		0	0	DNA-binding protein
t1921	kil	9.5	268.37		5.5	105.256	FtsZ inhibitor protein
t1922	gam	7	63.4871		3.5	20.3097	host-nuclease inhibitor protein
t1923	betA	15.5	499.175		13	255.09	bacteriophage recombination protein
t1924	exo	15.5	254.48		10.5	468.806	exonuclease
t1925	-	31	604.541		20.5	636.884	bacteriophage protein
t1926	-	28	367.83		17.5	319.402	DNA methylase
t1927	-	12.5	209.052		9.5	298.139	bacteriophage protein
t1928	xis	6	219.984		5.5	289.438	excisionase
t1929	int	38	859.034		28.5	1041.15	integrase
t1930	pncB	17	81.2514		9.5	69.2162	nicotinate phosphoribosyltransferase
t1931	-	24.5	92.5112		10.5	59.0609	ion:amino acid symporter
t1933	-	9	219.2		6	185.01	transcriptional regulator
t1934	asnC	0	0		0.5	0.249866	asparaginyl-tRNA synthetase
t1935	ompF	33.5	893.642		22.5	583.841	outer membrane protein F
t1936	aspC	16.5	36.5505		6	56.0328	aromatic amino acid aminotransferase
t1937	ycbL	10	167.594		7.5	178.619	hypothetical protein
t1938	-	19.5	568.094		11	937.005	hypothetical protein
t1939	ycbB	53.5	788.59		28	1238.52	hypothetical protein
t1940	mukB	5.5	36.0385		4	32.0937	cell division protein MukB
t1941	mukE	1	2.63037		0	0	chromosome partition protein MukE
t1942	mukF	2.5	0.628475		1	0.249866	condesin subunit F
t1943	smtA	11.5	123.507		5.5	45.2975	metallothionein SmtA
t1944	ycbC	16.5	358.207		12	482.682	hypothetical protein
t1945	-	24	418.906		12	231.267	hypothetical protein
t1946	kdsB	0.5	0		0	0	3-deoxy-manno-octulosonate cytidylyltransferase
t1947	-	0	0		0	0	hypothetical protein
t1949	lpxK	0.5	0.248314		0	0	tetraacyldisaccharide 4'-kinase
t1950	msbA	1.5	0.248314		1	0.249866	lipid transporter ATP-binding/permease
t1951	ycaI	69	2027.44		40	1752.58	hypothetical protein
t1952	ihfB	4	26.8706		1.5	4.19799	integration host factor subunit beta
t1953	rpsA	1.5	30.5558		1	18.3413	30S ribosomal protein S1
t1954	cmk	0	0		0.5	0.249866	cytidylate kinase
t1955	-	27	365.942		16.5	393.287	lipoprotein
t1956	aroA	29	87.657		10.5	20.0798	3-phosphoshikimate 1-carboxyvinyltransferase
t1957	serC	20	182.561		10.5	92.1236	phosphoserine aminotransferase
t1958	-	14.5	412.228		11.5	236.054	hypothetical protein
t1959	-	33	598.098		24	503.418	hypothetical protein
t1960	focA	14	23.3833		6	62.6789	formate transporter
t1961	pflB	32	45.4502		11.5	20.959	formate acetyltransferase 1
t1963	-	7	112.926		5	177.47	hypothetical protein
t1964	pflA	6.5	9.61393		3.5	18.4502	pyruvate formate-lyase activating protein 1
t1965	ycaM	48	541.544		29	680.26	transport protein
t1966	ycaD	42.5	796.778		26	589.474	MFS family transporter protein
t1967	-	6	80.8053		3.5	119.094	hypothetical protein
t1968	dmsC	18	284.781		9.5	203.184	anaerobic dimethyl sulfoxide reductase subunit C
t1969	dmsB	7	462.15		6.5	851.674	anaerobic dimethyl sulfoxide reductase subunit B
t1970	dmsA	69	1314.48		47	1128.95	anaerobic dimethyl sulfoxide reductase subunit A
t1971	serS	2	10.3896		2	14.6031	seryl-tRNA synthetase
t1972	ycaJ	28	269.487		13	144.36	recombination factor protein RarA
t1973	lolA	2.5	111.15		1.5	167.593	outer-membrane lipoprotein carrier protein
t1974	ftsK	3.5	4.06971		3	1.39933	DNA translocase FtsK
t1975	lrp	15	67.3392		6	15.6719	leucine-responsive transcriptional regulator
t1976	trxB	4	3.37531		2	6.10685	thioredoxin reductase
t1977	cydD	1	0		0.5	0.229893	cysteine/glutathione ABC transporter membrane/ATP-binding protein
t1978	cydC	0.5	0.314237		1	0.459786	cysteine/glutathione ABC transporter membrane/ATP-binding protein
t1979	aat	6.5	228.559		5	125.197	leucyl/phenylalanyl-tRNA--protein transferase
t1980	infA	0	0		0	0	translation initiation factor IF-1
t1981	acT	17.5	494.367		11.5	492.479	transcriptional activator
t1982	-	12	221.371		8	191.386	pirin
t1983	-	19	662.091		15	478.371	hypothetical protein
t1985	-	1	0		1	0	hypothetical protein
t1986	-	16	284.183		12	177.202	integrase remnant
t1987	-	4.5	167.37		4	153.037	hypothetical protein
t1988	clpA	45	757.333		21.5	488.137	ATP-dependent Clp protease ATP-binding subunit
t1989	clpS	13.5	235.986		9	104.964	ATP-dependent Clp protease adaptor protein ClpS
t1990	cspD	3	14.6263		1	13.9032	cold shock-like protein CspD
t1991	ybjZ	49.5	1091.72		30	1008.96	macrolide transporter ATP-binding /permease
t1992	ybjY	29.5	474.612		18.5	597.164	macrolide transporter subunit MacA
t1993	ybjX	33.5	935.533		21.5	969.991	virK protein
t1994	-	34.5	666.78		21.5	895.368	hypothetical protein
t1995	-	25.5	334.288		15.5	219.275	hypothetical protein
t1996	-	30	552.936		19.5	230.682	hydroxylamine reductase
t1997	hcr	25.5	425.746		13.5	411.429	NADH-dependent HCP oxidoreductase
t1998	poxB	30	511.999		16.5	607.454	pyruvate dehydrogenase
t1999	ybjU	25	419.07		16.5	391.174	L-threonine aldolase
t2000	-	24	463.732		14	340.286	hypothetical protein
t2001	-	26	615.315		17	570.675	oxidoreductase
t2002	-	19.5	326.151		11	780.89	N-acetylmuramoyl-L-alanine amidase
t2003	-	6.5	113.807		3.5	98.5183	hypothetical protein
t2004	-	9.5	270.341		5.5	207.946	lipoprotein
t2005	artP	13	119.738		6.5	217.059	arginine transporter ATP-binding subunit
t2006	artI	17	406.817		12	498.752	arginine-binding periplasmic protein 1
t2007	artQ	13.5	230.352		7.5	137.973	arginine transporter permease ArtQ
t2008	artM	25	598.949		16	653.017	arginine transporter permease ArtM
t2009	artJ	21.5	443.568		15	485.108	arginine-binding periplasmic protein 2
t2010	-	50.5	1058.83		35	1138.4	sulfatase
t2011	-	8.5	88.4569		6	77.4817	phosphotransferase enzyme II subunit B
t2012	ulaA	31.5	348.36		15.5	496.234	PTS system ascorbate-specific transporter subunit IIC
t2013	-	8.5	160.417		6.5	176.895	hypothetical protein
t2014	rumB	27	604.183		17.5	721.558	23S rRNA methyluridine methyltransferase
t2015	-	17.5	413.137		10	395.608	hypothetical protein
t2016	potI	15	357.546		7	240.877	putrescine ABC transporter membrane protein
t2017	potH	20.5	481.024		14	763.892	putrescine ABC transporter membrane protein
t2018	potG	27	752.884		18.5	686.565	putrescine transporter ATP-binding subunit
t2019	potF	28.5	693.356		19	783.151	putrescine ABC transporter periplasmic-binding protein
t2020	-	8.5	274.481		7	179.786	hypothetical protein
t2021	rimK	23.5	486.893		16.5	629.18	ribosomal protein S6 modification protein
t2022	nfsA	26.5	534.33		17	445.987	nitroreductase A
t2023	ybjC	12	237.076		7	175.521	hypothetical protein
t2024	grxA	11	229.444		6	129.166	glutaredoxin 1
t2025	-	14	318.998		10	286.041	hypothetical protein
t2026	-	34.5	948.399		22.5	1074	hypothetical protein
t2027	-	13	281.995		10	157.641	TetR family transcriptional regulator
t2028	-	22	377.949		13	403.549	hypothetical protein
t2029	-	27	495.074		15	473.82	hypothetical protein
t2030	mdfA	38	775.819		25	708.223	multidrug translocase MdfA
t2031	ybjG	13	266.931		6.5	349.125	undecaprenyl pyrophosphate phosphatase
t2032	deoR	25	611.09		16.5	539.848	DNA-binding transcriptional repressor DeoR
t2033	dacC	26	533.961		16	692.554	D-alanyl-D-alanine carboxypeptidase fraction C
t2034	yliJ	12.5	392.644		6	321.48	glutathione s-transferase
t2035	yliI	26.5	760.489		18.5	578.413	oxidoreductase
t2036	bssR	10	134.942		6.5	167.867	biofilm formation regulatory protein BssR
t2037	rimO	30	919.535		19.5	1065.03	ribosomal protein S12 methylthiotransferase
t2038	yliD	24	608.259		14.5	1045.59	ABC transporter permease
t2039	yliC	25	661.324		23.5	817.049	ABC transporter permease
t2040	yliB	39.5	877.728		25	720.753	ABC transporter periplasmic binding protein
t2041	-	43	925.723		24.5	663.078	glutathione transporter ATP-binding protein
t2042	ybiK	17	700.206		13	477.825	L-asparaginase
t2043	moeA	27.5	391.642		16	277.19	molybdopterin molybdenumtransferase
t2044	moeB	22.5	240.99		14	191.954	molybdopterin biosynthesis protein MoeB
t2045	ybiY	19	340.698		8.5	256.744	pyruvate formate-lyase 3 activating protein
t2046	ybiW	55.5	1518.52		37.5	1400.47	formate acetyltransferase 3
t2047	-	23.5	573.385		13.5	709.014	hypothetical protein
t2048	-	26.5	807.919		19.5	695.666	hypothetical protein
t2049	ybiT	43	1110.44		27.5	1155.46	ABC transporter ATP-binding protein
t2050	ybiS	20.5	121.08		8	62.0871	hypothetical protein
t2051	ybiR	28	757.076		16.5	535.955	hypothetical protein
t2052	-	11	158.378		6	122.007	manganese transport regulator MntR
t2053	ybiP	37.5	908.409		23	629.4	hypothetical protein
t2054	tnpA	0	0		0	0	insertion sequence element IS200 transposase
t2055	ompX	21	543.311		13.5	596.677	outer membrane protein X
t2056	ybiF	17.5	537.226		13	295.24	threonine and homoserine efflux system
t2057	dps	12.5	304.982		8.5	723.811	DNA starvation/stationary phase protection protein Dps
t2058	glnH	19	300.255		12	314.871	glutamine ABC transporter periplasmic protein
t2059	glnP	16	367.349		12.5	607.075	glutamine ABC transporter permease
t2060	glnQ	7.5	130.242		5	121.927	glutamine ABC transporter ATP-binding protein
t2061	-	48.5	1124.28		33	1266.24	hypothetical protein
t2063	ybiI	6	42.7935		2.5	122.463	hypothetical protein
t2064	-	3	10.3435		1.5	42.3101	hypothetical protein
t2065	ybiJ	8.5	194.557		6	228.06	hypothetical protein
t2068	rhlE	28.5	862.498		19	772.537	ATP-dependent RNA helicase RhlE
t2069	ybiH	22	548.101		16.5	809.825	DNA-binding transcriptional regulator
t2070	-	18.5	442.959		10	978.106	hypothetical protein
t2071	ybhF	40	800.492		25	655.07	ABC transporter ATP-binding protein
t2072	-	28.5	877.476		21.5	747.976	hypothetical protein
t2073	-	25.5	589.304		15	552.707	hypothetical protein
t2074	-	14	270.5		9	213.946	hypothetical protein
t2075	ybhP	13.5	277.149		8	155.602	hypothetical protein
t2076	ybhO	27.5	829.692		17.5	1341.77	cardiolipin synthase 2
t2077	ybhN	34.5	914.301		23.5	820.395	hypothetical protein
t2078	-	5	50.0869		2.5	78.9512	hypothetical protein
t2079	-	15	58.501		8.5	102.619	hypothetical protein
[truncated: 2,356 more rows]
