# Supplementary material for: Alternate subunit assembly diversifies the function of a bacterial toxin
Source: Nat Commun. 2019 Aug 15;10:3684. doi: 10.1038/s41467-019-11592-0 (PMC6695444; doi:10.1038/s41467-019-11592-0)
Supplement: Supplementary file 7 — Source Data [file 41467_2019_11592_MOESM7_ESM.xlsx]

## Sheet: Fig. 1b
Values averaged for Figure 1b:
	t = 0
pltB:lacZ-1	8.66442
pltB:lacZ-2	8.54418
pltB:lacZ-3	8.2568
pltC:lacZ-1	1.40953
pltC:lacZ-2	1.30474
pltC:lacZ-3	1.32556
cdtB:lacZ-1	5.01275
cdtB:lacZ-2	5.80447
cdtB:lacZ-3	4.429
	t = 3 hpi
pltB:lacZ-1	34.3293
pltB:lacZ-2	29.4251
pltB:lacZ-3	45.7724
pltC:lacZ-1	16.8635
pltC:lacZ-2	10.448
pltC:lacZ-3	14.3466
cdtB:lacZ-1	82.8638
cdtB:lacZ-2	67.454
cdtB:lacZ-3	55.8849
	t = 6 hpi
pltB:lacZ-1	155.843
pltB:lacZ-2	135.047
pltB:lacZ-3	132.399
pltC:lacZ-1	128.861
pltC:lacZ-2	158.879
pltC:lacZ-3	115.74
cdtB:lacZ-1	147.394
cdtB:lacZ-2	143.644
cdtB:lacZ-3	117.534
	t = 9 hpi
pltB:lacZ-1	225.525
pltB:lacZ-2	264.903
pltB:lacZ-3	367.234
pltC:lacZ-1	311.161
pltC:lacZ-2	267.204
pltC:lacZ-3	225.035
cdtB:lacZ-1	144.98
cdtB:lacZ-2	127.266
cdtB:lacZ-3	196.669
	t = 12 hpi
pltB:lacZ-1	362.306
pltB:lacZ-2	407.543
pltB:lacZ-3	246.467
pltC:lacZ-1	379.378
pltC:lacZ-2	284.385
pltC:lacZ-3	330.37
cdtB:lacZ-1	143.772
cdtB:lacZ-2	164.834
cdtB:lacZ-3	164.549
	t = 24 hpi
pltB:lacZ-1	842.024
pltB:lacZ-2	593.06
pltB:lacZ-3	715.193
pltC:lacZ-1	837.577
pltC:lacZ-2	780.738
pltC:lacZ-3	793.202
cdtB:lacZ-1	197.235
cdtB:lacZ-2	173.416
cdtB:lacZ-3	195.597
	t = 36 hpi
pltB:lacZ-1	1122.71
pltB:lacZ-2	849.563
pltB:lacZ-3	993.989
pltC:lacZ-1	1112.16
pltC:lacZ-2	965.819
pltC:lacZ-3	922.026
cdtB:lacZ-1	184.243
cdtB:lacZ-2	191.152
cdtB:lacZ-3	238.94

## Sheet: Fig. 1c
Values Averaged for Figure 1c:
	t = 0
cdtB:lacZ-1	73.5294
cdtB:lacZ-2	70.5882
cdtB:lacZ-3	70.8061
pltB:lacZ-1	157.563
pltB:lacZ-2	164.706
pltB:lacZ-3	152.13
pltC:lacZ-1	64.7059
pltC:lacZ-2	56.5611
pltC:lacZ-3	73.5294
	t = 2h
cdtB:lacZ-1	531.915
cdtB:lacZ-2	531.915
cdtB:lacZ-3	542.77
pltB:lacZ-1	255.319
pltB:lacZ-2	299.202
pltB:lacZ-3	260.939
pltC:lacZ-1	35.461
pltC:lacZ-2	44.3262
pltC:lacZ-3	43.4216
	t = 4h
cdtB:lacZ-1	2698.41
cdtB:lacZ-2	2884.62
cdtB:lacZ-3	3014.71
pltB:lacZ-1	1268.66
pltB:lacZ-2	1401.52
pltB:lacZ-3	1428.57
pltC:lacZ-1	530.303
pltC:lacZ-2	643.939
pltC:lacZ-3	634.328
	t = 6h
cdtB:lacZ-1	6572.77
cdtB:lacZ-2	7301.59
cdtB:lacZ-3	6790.12
pltB:lacZ-1	5396.83
pltB:lacZ-2	5797.1
pltB:lacZ-3	5037.04
pltC:lacZ-1	7305.94
pltC:lacZ-2	8000
pltC:lacZ-3	8108.11
	t = 8h
cdtB:lacZ-1	7275.13
cdtB:lacZ-2	7482.99
cdtB:lacZ-3	7936.51
pltB:lacZ-1	6036.22
pltB:lacZ-2	7377.6
pltB:lacZ-3	5639.1
pltC:lacZ-1	10296
pltC:lacZ-2	11904.8
pltC:lacZ-3	10158.7
	t = 12h
cdtB:lacZ-1	11555.6
cdtB:lacZ-2	11403.5
cdtB:lacZ-3	12121.2
pltB:lacZ-1	10526.3
pltB:lacZ-2	11555.6
pltB:lacZ-3	10569.1
pltC:lacZ-1	19658.1
pltC:lacZ-2	20833.3
pltC:lacZ-3	20512.8
	t = 24h
cdtB:lacZ-1	20309.5
cdtB:lacZ-2	22263.5
cdtB:lacZ-3	23674.2
pltB:lacZ-1	23191.1
pltB:lacZ-2	24703.6
pltB:lacZ-3	23191.1
pltC:lacZ-1	42174.3
pltC:lacZ-2	46804.7
pltC:lacZ-3	42671.6

## Sheet: Fig. 1e
Figure 1e - uncropped blots

## Sheet: Fig. 1f
Figure 1f - uncropped blots

## Sheet: Fig. 2a
Figure 2a - uncropped gel

## Sheet: Fig. 2b 
Values averaged for Figure 2b:
PltB toxin
Log of Conc (M)	Value 1	Value 2	Value 3
-13.1	0	0	6.66667
-12.8	0	4	3.33333
-12.5	0	10.5	5
-12.2	4.66667	17.5	6.66667
-11.9	12.3333	27.5	16.6667
-11.6	21.5	45.8333	18.3333
-11.3	40.8333	63.6667	40
-11	53.3333	81.8333	55
-10.7	66.8333	91.8333	78.3333
-10.4	85.1667	94.1667	91.6667
-10.1	93	100	93.3333
PltC toxin
Log conc (M)	Value 1	Value 2	Value 3	Value 4
-12.5051	0	0	0	5
-12.2041	0	0	0	6.66667
-11.9031	0	0	0	8.33333
-11.6021	0	0	0.333333	13.3333
-11.301	0	0	5.5	13.3333
-11	5.5	5.16667	21.8333	18.3333
-10.699	9.5	15.5	42.1667	26.6667
-10.3979	25.3333	34.5	64.3333	50
-10.0969	55.5	61.5	96	78.3333
-9.79588	79	92.3333	100	100
-9.49485	99.5	100	100	100

## Sheet: Fig 2e
Values averaged for Figure 2e:
WT	ΔpltC	ΔpltB	ΔpltC/ΔpltB
146.739	192.865	9.04962	5.5364
15.0644	216.858	6.33864	25.641
85.7083	104.596	10.7695	7.98064
329.427	57.2485	29.4795	10.831
53.4296	111.243	10.2858	9.28228
86.4578	65.8373	10.415	24.4303
183.078	196.385	3.02954	9.78188
63.5396	99.5374	32.6291	18.7222
33.6828	107.048	3.05782	2.35144
50.8242	352.211	4.57527	6.12588
62.7903	243.664	9.12537	0.380733
89.2589	53.8195	11.2566	13.2483
103.301	243.615	5.87328	2.95335
74.5499	68.0311	6.68846	1.15191
41.5282	142.368	34.1404	1.5377
99.9463	635.423	19.5047	0.790172
124.885	429.275	5.49968	42.5759
85.4551	143.044	24.8507	1.51288
41.2587	177.352	0	3.73756
60.2443	85.8955	6.12555	4.5385
112.22	184.394	8.46238	7.77077
76.696	264.743	39.7031	0.984658
124.971	191.682	0	13.5699
167.53	248.726	78.5781	7.9798
225.183	53.2599	8.31809	26.4349
96.3718	372.632	12.5155	9.35625
65.8605	127.806	12.3675	18.6141

## Sheet: Fig 2g
Values averaged for Figure 2g:
PltC toxin	1	2	3	4	5	6	7	8	9	10	11	12	13
Day 0	100	100	100	100	100	100	100	100	100	100	100	100	100
Day 1	94.4444	94.4444	100	94.4444	94.7368	100	96	95.8333	95.8333	94.1176	94.1176	95.4545	100
Day 2	94.4444	94.4444	100	94.4444	94.7368
Day 3	100	94.4444	106.25	100	94.7368	100	100	95.8333	100	94.1176	100	100	100
Day 4	94.4444	94.4444	100	94.4444	94.7368	96	100	95.8333	100	94.1176	94.1176	104.546	100
Day 5	94.4444	94.4444	93.75	94.4444	89.4737	104	104	95.8333	100	94.1176	100	100	104.167
Day 6	88.8889	88.8889	87.5	94.4444	89.4737	96	100	91.6667	91.6667	88.2353	88.2353	95.4545	95.8333
Day 7	83.3333	88.8889	81.25	88.8889	89.4737	92	92	91.6667	91.6667	88.2353	88.2353	95.4545	95.8333
Day 8	77.7778	83.3333	75	83.3333	78.9474	88	88	87.5	91.6667	82.3529	88.2353	95.4545	91.6667
Day 9	66.6667	77.7778	75	88.8889	78.9474	88	84	87.5	87.5	76.4706	82.3529	90.9091	87.5
Day 10	66.6667	72.2222	75	94.4444	73.6842	84	84	83.3333	87.5	76.4706	82.3529	86.3636	91.6667
Day 11	66.6667	72.2222	75	100	68.421	80	84	79.1667	91.6667		82.3529	81.8182	91.6667
Day 1	66.6667	72.2222	87.5	100	78.9474	76	84		87.5		88.2353	81.8182	87.5
Day 1	61.1111	66.6667	93.75	100	73.6842	76	84		87.5		94.1176	77.2727	87.5
Day 1			93.75	100	78.9474	76	88		87.5		94.1176	77.2727	87.5
Day 1			93.75	100	78.9474	72	88		87.5		94.1176	77.2727	87.5
Day 1			93.75	105.556	78.9474	72	92		83.3333		94.1176	72.7273	87.5
Day 1			100	105.556	84.2105	68	96		87.5		94.1176	72.7273	91.6667
Day 1			100	105.556	84.2105	68	100		87.5		94.1176	72.7273	100
PltB toxin	1	2	3	4	5
Day 0	100	100	100	100	100
Day 1	94.4444	100	95	94.7368	100
Day 2	94.4444	100	95	94.7368	100
Day 3	100	100	95	94.7368	100
Day 4	94.4444	94.7368	90	89.4737	100
Day 5	83.3333	84.2105	80	78.9474	88.2353

## Sheet: Supp Fig 2
Supplemental Figure 2 - uncropped blots

## Sheet: Supp Fig 4
Supplemental Figure 4 - uncropped blots

[truncated: 1 more sheets: Unedited gel images]
